# Supplementary material for: The double-corolla phenotype in the Hawaiian lobelioid genus Clermontia involves ectopic expression of PISTILLATA B-function MADS box gene homologs
Source: EvoDevo. 2012 Nov 1;3:26. doi: 10.1186/2041-9139-3-26 (PMC3564722; doi:10.1186/2041-9139-3-26)
Supplement: Additional file 1 — 5S-NTS rDNA sequence alignment. Accession numbers and sequence data, as a MUSCLE alignment, are displayed in FASTA format. [file 2041-9139-3-26-S1.txt]

>1 Brighamia insignis �JQ734780
	attcaacttttttcgtttttat-gt-tgaa--tttttttttcttcagagtactaatattgacgatatgtacgtgagttgcaaaacaacttc-tttttcattgggattgcttagcttcatagacattaggtcgggttttg-ttaggtttgattcgggcggagatggcgaaatccccggatcgggtccgggca----------gggtgcag--------------------------------------------ttgccgtggatacggtgcatttgactgctcacggttaaaaggcgga-gacgcacgtgtgcctacat-ttg--aggagagaacgcggtagccaataacgttcttagtttcgcagtttgtacg-cttaaaagaataaagtgt	   
>2 Brighamia insignis JQ734776 
	attcaacttttttcgtttttat-gg-tgat--tttttttttcttcagagtactaatattgacgatatgtacgtgcgttgcaaaacagcttc-tttttcgttggaattgctcagcttcatagacatttggtcgggttttg-ttcggtttgattcggacggagatggcgaaatccccggattgggtccgggca----------gggtgcag--------------------------------------------tggccgtggttacggtgcatttgaatgctcacggttaaaaggcgga-gacgcacgtgtgcctacat-ttg--aggagagaacgcggtagccaataacgttcttagtttcgcagtttgtacg-cttaaaagaataaagtgt	   
>3 Brighamia insignis �JQ734777 
	attcaacttttttcgtttttat-gg-tgat---ttttttttcttcagagtactaatattgacgttatgtacgtgcgttgcaaaacagcttc-tttttcgttgggattgcttagcttcatagacattaggtcgggttttg-ctcggtttgattcgggcggagatggcgaaatccccggatcgggtccggga-----------gggtgcgg--------------------------------------------tggccgtggatacggtgcatttgactgctcacggttaaaaggcgga-gacgcacgtgtgcctacat-ttg--aggagagaacgcggtagttaataacgttcttagttgcgtagtttgtacg-cttaaaagaataaagtgg	   
>4 Brighamia insignis JQ734778 
	attcaacttttttcgtttttat-gt-tgaa--tttttttttcttcagagtactaatattgacgatttgtacgtgcgttgcaaaacagcttc-ttttttgttgggattgcttagcttcatagacattaggtcgggttttg-ttcggtttgattcgggcggagatggcgaaatccccggatcgggtccgggca----------gggtgcag--------------------------------------------tggccgtggatacggtgcatttgactgctcacggttaaaaggcgga-tacgcacgtgtgcctacat-ttg--aggagagaacgcggaagccaataacgttcttagttgcgcagtttgtacg-cttaaaagaataaagtgt	   
>5 Brighamia insignis �JQ734779 
	attcaacttttttcgtttttgt-gg-ggat---ttttttttcttcagagtactaatattgacgatatgtacgtgcgttgcaaaacagcttc-tttttcgttgggattgcttagcttcatagacattaggtcgggttttg-ttcggtttgattcgggcggagatggcraaatccccggatcgggtccgggca----------gggtgcag--------------------------------------------tggccgtggatacggtgcatttgactgctcacggttaaaaggcgga-gacgcacgtgtgcctacnwtttg--aggagagaacgcggtagccaataacgttcttagttgcgtagtttgtacg-cttaaaagaataaagtgt	   
>6 Brighamia insignis JQ734780 
	attcaacttttttcgtttttat-gg-tgattttttttttttcttcagagtactaatattgacgatatgtacgtgcgttgcaaaacagcttc-tttttcgttgggattgcttagcttcatagacattaggtcgggttttg-ttcggtttgattcgagtggagatggcgaaatccccggatcgggtccgggca----------gggtgcag--------------------------------------------tggccgtggatacggtgcattagactgctcacggttaaaaggcgga-gacgcacgtgtgcctacat-ttg--aggagagaacgcggaagccaataacgttcttagtttcgcagtttgtacg-ctaaaaagaataaagtgt	   
>7 Brighamia insignis AY007922 VAL1, cult. 2377/93A, NYBG
	attcaacttttttcgtttttat-gg-tgat--tttttttttcttcagagtactaatattgacgatatgtacgtgcgttgcaaaacagcttc-tttttcgttgggattgcttagcttcatagacattaggtcgggttttg-ttcggtttgattcgggcggagatggcgaaatccccggatcgggtccgggca----------gggtgcag--------------------------------------------tggccgtggatacggtgcattngactgctcacggttaaaaggcgga-gacgcacgtgtgcctacat-ttg--aggagagaacgcggtagccaataacgttcttagttgcgcagtttgtacg-cttaaaagaataaagttt	   
>8 Delissea rhytidosperma JQ734781 
	attcaacatttttcgtttttgt-gg-tgat---ttttttttcttcagagtacaaatattgacgatatgtacgtgtgttgcaacacagcttc-tttttcgttgggattgcttagcttgatagacattaggtcgggctatg-ttcggtttgattcgggcggagatggcgaaatccccggatcgggttcgggca----------gggtgcag--------------------------------------------tggctgtggatgcggtccatttgactgctcgcggtttaaaggcgga-gacgcacgtgtgcctacat-ttg--aggagagaacgcggtagccaataacgttgttagtagtacaattcgtagg-gttaaaagaataaagtct	   
>9 Delissea rhytidosperma JQ734782 
	attcaacatttttcgtttttgt-gg-tgat---ttttttttcttcagagtataaatattgacgatatgtacgtgtgttgcaacacagcttc-tttttcgttgggattgcttagcttgatagacattaggtcgggttatg-tttggtttgattcgcgcggagatggcgaaatccgcggatcgggtccgcgca----------gggtggag--------------------------------------------tggccgtggatacggtccatttgactgctcgcggttaaaaggcgga-gacgcacgtgtgcctatat-ttg--agaagagaacgcggtagccaattacgttattagtagcgctattcgtaag-gttaaaacaataaagtgt	   
>10 Delissea rhytidosperma�JQ734783 
	attcaacttttttcgtttttgt-gg-tcat---ttttttttcttcagagtacaaatattgacgatatgtacgtgtgttgcaacacagcttc-tttttcgttgggattgcttagctagatagacattgggtcgggttatg-ttcggtttgattcgcgcggagatggcgaaatccccgtatcgggtccgggca----------gggtgaag--------------------------------------------tggccgtggatgcggtccatttgactgctagcggttaaaaggcgga-gacgcacgtgtgcctacat-ttg--aggagagaacgcggtagccaataacgttgttagtagcgcaattcgtagg-gttaaaagaataaagtgt	   
>11 Delissea rhytidosperma�JQ734784 
	attcaacttttttcgtttttgt-gg-tgat--tttttttttgttcagagtacaaatattgacgatatgtacgtgtgttgcaacacagcttc-tttttcgttgggattgcttagctagatagacattaggtcgggttatg-ttcggtttgattcgggcggagatggcgaaatccccagatcgggtccgggca----------gggtgaag--------------------------------------------tggccgtggatacggtccatttgactgctcgcggttaaaaggcgga-gacgcacgtgtgcctaaat-ttt--agaagagaacgcggtagccaataacgttgttagtagcgcaattcgtaag-gttaaaacaataaagtgt	   
>12 Delissea rhytidosperma�JQ734785 
	attcaacttttttcgtttttgt-gg-tgat---ttttttttcttcagagtacaaatattgacgatatgtacgtgtgttgcaacacagcttc-tttttcgttgcgattgcttagcttgatagacattaggtcgggttatg-ttcggtttgattcacgcggagatggcgaaatccccggatcgggtccgggca----------gggtgaag--------------------------------------------tggtcgtggatacggtccatttgactgctcgcgattaaaaggcgga-gacgcacgtgtgcctatat-ttg--agaagagaacgcggtagccaataatgttgttagtagcgcaattcgtaag-gttaaaacaataaagtgt	   
>13 Delissea rhytidosperma�JQ734786 
	attcaacttttttcgtttttgt-gg-tgat---tttttttgcttcagagtactaatattgacgatatgtacgtgtgttacaacacagcttc-tttttcgttgggattgcttagcttgatagacattaggtcgggttatg-tttggtttgattcgcgcggagatggcgaaatccccggatcgggtccgggca----------gggtgaag--------------------------------------------tggccgtggatacggtccatttgactgctcgcggttaaaaggcgga-gacgcacgtgtgcctaaat-ttg--agaagagaacgcggtagccaataacgttgttagtagcgcaattcgtacg-gttaaaacaataaagtgt	   
>14 Delissea rhytidosperma�JQ734787 
	attcaacttttttcgtttttgt-gg-tgat---ttttttttcttcagagtactaatattgacgttatgtacgtgtgttgcaacacagcttc-tttttcgttgggattgcttagattgatagacattaggtcgggttatg-ttcggtttgattcgcgcggagatggcgaaatccccgtatcgggtccgggca----------gggtgaag--------------------------------------------tggccgtggatacggtccatttgactgctcgcggttaaaaggcgga-gacgcacgtgtgcctatat-ttg--agaagagaacgcggtagccaataacgttgttagtagcgcaattcgtaag-g-taaaacaataaagtgt	   
>15 Delissea rhytidosperma�JQ734788 
	attcaacatttttcgtttttgt-gg-tgat---ttgtttttcttcagagtactaatattgacaatatgtacgtgtgttgcaacacagcttc-tttttcgttgggattgcttagcttgatagacattaggtcgggttatg-ttcggtttgattcgcgcggagatggcgaaatccccggatcgggtccgggca----------gggtgaag--------------------------------------------tggccgtggatacggtccatttgactgctcgcggttaaaaggcgga-gacgcacgtgtgcctaaat-ttg--agaagagaacgcggtagccaataacgttgttagtagcgcaattcgtaag-gttaaaacaataaagtgt	   
>16 Cyanea leptostegia AY007967 B.Sparre H.12, (NY)
	attgaacatttttcggtttcgt-gg-tgat--tttccgtttattccgagtactaatatggacgatatgtacgtgtgtggcaacacagcttc-tttttcgttgggattgcttagtttgatagtNaNtaggtcgagttatg-ttcgattcgattcggacggagtcgaaggagtccccgggtcgggacg---------------gggagcatgggccgtggagacggtcca-ttcgactcctcacggtc-aaaagggggcggtggatacggtctatttggattctcacggttcaaatgcggaagacgcacgtgttccttcat-ttg--aggagaggaNgcggtatccagtcaatttcatagtagcgcaggtcgtagg-cttaaaagattaaagtgt	   
>17 Cyanea degeneriana AY007965 L.Struwe & V.A.Albert 1389 (NY)
	attgaacatttttcgttttcgt-gg-tgaa--tttttttttcttccgagtactaatatggacgatatgtacgtgtgttgcaacacagcttc-tttttcgttgggattgcttagtttgatagtcattaggtcgggttatg-ttcgattcgattcggacggagagggagaagtccccgggtcggggcg---------------gggtgcatgggccgtggatacggtcca-ttcgactcctcacggtt-aaaacggggcggtggatacgatctatttggcttctcacggttaaaaggcggaagacgcacgtgttccttcat-ttg--aggagagaatgcggtagccagtaattttcgtagtagcgcaggtcgtagg-cttaaaaggttaaagtgt	   
>18 Cyanea degeneriana AY007966 L.Struwe & V.A.Albert 1393 (NY)
	attgaacatttttcgttttcgt-gg-tgaa--tttttttttcttccgagtactaatatggacgatatgtacgtgtgttgcaacacagcttc-tttttcgttgggattgcttagtttgatagtcattaggtcgggttatg-ttcgattcgattcggacggatagggagaagtccccggatcggggcg---------------gggtgcatgggccgtggatacggtcca-ttcgactcctcacggtt-aaaacggggcggtggatacgatctatttggcttctcacggttaaaaggcggaagacgcacgtgttccttcat-ttg--aggagagaatgcggtagccagtaattttcgtagtagcgcaggtcgtagg-cttaaaaggttaaagtg-	   
>19 Cyanea tritomantha AY007971 L.Struwe & V.A.Albert 1391 (NY)
	attgaacatttttcgttttcgt-gg-tgaat-tttttttttcttccgagtactaataaggacgatatgtacgtgtgttgcaacacagcttc-tttttcgttgggattgcttaatttgatagtcattaggtcgagtcatg-ttcgattcgattcggacggagagcaaggagtccccgggtcggggcg---------------gggtgcatgggccgtggatacggtcca-ttcgactcctcacggtc-aaaagggggcggtggatacggtctatttggcttctcacggttaaaaggcggaagacgcacgtgttccttcat-ttg--agaagagaatacggtagccagtaattttcatagttgcgcaggtcgtagg-cttaaaagattgaagtgt	   
>20 Cyanea longiflora AY007968 T.G.Lammers et al. (NY)
	attgaacatttttcgttttcgt-gg-tgaa--tttatttttcttccgagtactaatNtggacgatatgtacgtgtgttgcaacacagctNN-Nttttcgttgggattgcttagtttgatagtcattaggtcgagttatg-ttcgattcgattcggacggagaggaaggagtccccgggtcgggacg---------------gggagcatgggccgtggatacggtcca-ttcgactcctcacggtc-aaaagggggcggtggatacggtctatttggcttctcacggttaaaatgcggaagacgcacgtgttccttcat-ttg--aggagagaatgcggtatccagtaattttcatagtagcgcaggtcgtagg-cttaaaagattaaagtgt	   
>21 Cyanea scabra JQ734789
	attgatcatttttagttttcgt-gg-tgaa--tttttttttcgtccgagtactaatatggatgatatgtacgtgtgtttttacacagcttc-tttttcgtcgggattgcttagtttgatagtcattaggtcgagttatg-ttcgattcgattcggacggagaggaaggagtccccgggtcgggacg---------------gggagcatgggccgtggatacggtcca-ttcgactcctcacggtc-aaaagggggcggtggatacggtctatttggcttctcgcggttaaaatgcggaagacgcacgtgttccttcat-ttc--aggagagaatgcggtatccagtaattttcatagtagcgcaggtcgtagg-cttaaaagattaaagtgt	   
>22 Cyanea scabra �JQ734790
	attgatcatttttcgttttcgt-gg-tgaa--tttttttttcttccgagtactaatatggacgatatgtacgtgtgttttaacacagcttc-tttttcgttgggattgcttggtttgatagtcattacgtcgagttatg-ttcgattcgattcggacggagaggaaggagtccccgggtcgggacg---------------gggagcatgggccgtggatacggtcca-ttcgactcctcacggtc-aaaagggggcggtggatacggtctatttggcttctcacggttaaaatgcggaagacgcacgtgttccttcat-ttc--aggagagaatgcggtatccagtaattttcatagtagcgcaggccgtaga-attaaaagattaaagtgt	   
>23 Cyanea scabra JQ734791
	attgatcatttttcgttttcgt-gg-tgaa---ttttttttcttccgagtactaatatggacgatatgtacgtgtgttttaacacagcttc-tttttcgttgggattgcttagtttgatagtcattaggtcgagttatg-ttcgattcgattcggacggagaggaaggagtccccgggtcgggacg---------------gggagcatgggccgtggatacggtcca-ttcgactcctcacggtc-aaaagggggcggtggatacggtctatttggcttctcacggttaaaatgcggaagacgcacgtgttccttcat-ttc--aggagagaatgcggtatccagtaattttcatagtagcgtaggtcgtaga-attaaaagattaaagtgt	   
>24 Cyanea scabra JQ734792
	attgatcatttttagttttcgt-gg-tgaa---ttttttttcttccgagtactaatatggacgatatgtacgtgtgttttaacacagcttc-tttttcgttgggattgcttagtttgatagtcattaggtcgagttatg-ttcgattcgattcggacggagaggaaggagtccccgggtcgggacg---------------gggagcatgggccgtggatacggtcca-ttcgactcctcacggtc-aaaagggggcggtggatacggtctatttggcttctcacggttaaaatgcggaagacgcatgtgttccttcat-ttc--aggagagaatgcggtatccagtaattttcatagtagcgcaggtcgtagg-cttaaaagattaaagtgt	   
>25 Cyanea macrostegia AY007969 L.Struwe & V.A.Albert 1320 (NY)
	attgatcatttttNgttttcgt-gg-tgaa--tttttttttcttccgagtactaatatggacgatatgtacgtgtgttttaacacagcttc-tttttcgttgggattgcttagtttgatagtcattaggtcgagttatg-ttcgattcgattcggacggagaggaaggagtccccgggtcgggacg---------------gggagcatgggccgtggatacggtcca-ttcgactcctcacggtc-aaaagggggcggtggatacggtctatttggcttctcacggttaaaatgcggaagacgcacgtgttccttcat-ttN--aggagagaatgcggtatccagtaattttcatagtagcgcaggtcgtagg-cttaaaagattaaagtgt	   
>26 Cyanea macrostegia AY007970 L.Struwe & V.A.Albert 1323 (NY)
	attgatcatttttcgttttcgt-gg-tgaa--tttttttttcttccgagtactaatatggacgatatgtacgtgtgttttaacacagcttc-tttttcgttgggattgcttagtttgatagtcattaggtcgagttatg-ttcgattcgattcggacggagaggaaggagtccccgggtcgggacg---------------gggagcatgggccgtggatacggtcca-ttcgactcctcacggtc-aaaagggggcggtggatacggtctatttggcttctcacggttaaaatgcggaagacgcacgtgttccttcat-ttg--aggagagaatgcggtatccagtaattttcatagtagcgcaggtcgtagg-cttaaaagattaaagtgt	   
>27 Clermontia persicifolia AY007960 O.Degener & J.K.Obata 28080 (NY)
	atagaaaatNattcatttNNgtggg-NgaaNa-ttttNtttcttccgagtaNtattNtgaacgaNatgtacgtgtgttgNNNcatagcttc-ttttNcgttgggattgNttagtttgataatcaNtaggtcggattccgNctcggttcgattcggacggagattgcgaagtccccgggttgaggNgaagcggcgcg-----gggtgcaggtgtcgtggatacggtcca-tttgtctcctcacggtc-aaaagggggccgtggatacggtctatttgactcctcacggtcaaaaggcggaagccgcacgtgtgccttcaa-ttg--aggagagaatgtggtagccagcaacgttcatactagcgcaggtcga-gg-cttaaaagattaaagtgt	   
>28 Clermontia arborescens subsp. arborescens AY007926 T.G.Lammers et al. (NY)
	atagaaaatatttcatttttgt-gg-ggaaNt-ttttttttcttccgagtaNtattatgaacgatatgtacgtgtgttgcaacatagcttc-tttttcgatgggattgcttagtttgataatcattaggtcggattctg-ctcggttcgattcggacggagattgcgaagtccccgggttgagcagaagNgatgcg-----gggNgcaggtgtNgtggatacgttcNa-tttgtNtcctcacggtc-aaaagggtgccgtggatacggtNtattNgactcctcacggtcaaaaggcggaagccgcacgtgtgccttcaa-ttg--aggagagaatgtggtagccagcaacgttcatactagcgcaggtcga-gg-cttagaagattaaagtgt	   
>29 Clermontia arborescens ssp. waihiae � JQ734793
	atagaacatatttcattttcgt-gg-tgaatt-ttttttttcttccgagtactattatgaacgatatgtacgtgtgttgcaacatagcttc-tttttcgatgggatttcttagtttgataatcattaagtcggattata-ctcggttcgattcggacggagattgcgaagtccccgggttgagccgaagcgatgcg-----gggtgcaagtgtcgtggatacgttcta-tttgtctcctcacggtc-aaaagagtactgtggatacggtctatttgactcctcacggtcaaaaggcggaagccgcacgtgtgccttcaa-ttg--aggagagaatgtggtagccagcaacgttcatactagcgcaggtcga-gg-cttaaaagattaaagtgt	   
>30 Clermontia samuelii ssp. hanaensis  �JQ734794 P.K. Higashino 9169 (BISH)
	atagaacatatttcattttcgt-gg-tgaa-t-ttttttttcttccgagtactattatgaacgatatgtatgtgtgttgcaacatagcttc-tttttcgatgggattgcttagtttgataatcattaggtcggattctg-ctcggttcgattcggacggagattgcgaagtccctgggttgagccgaagcgatgcg-----gggagcaggtgtcgtggatacgttcta-tttgtctcctcacggtc-aaaagggtgccctggatacggtctatttgactcctcacggtcaaaaggcggaagccgcacatgtgccttcaa-ttg--aggagagaatgtggtagccagcaacgttcatactagcgcaggtcga-gg-cttaaaagaataatgtgt	   
>31 Clermontia peleana JQ734795 K.R. Wood 2599 (BISH)
	atagaacatatttcattttcgt-gg-tgaatt-tttttcttcttccaagtactattatgaacgatatgtacgtgtgttgcaacatagcttt-tttttcgatgggattgcttagtttgataatcattaggtcggattcta-ctcggttcgattcggacggagattgcgaagtccccgggttgagccgaagcgatgcg-----gggtgcaggtgtcgtggatacgttcta-tttgtcccctcacggtc-aaaagggtgccgtggatacggtctatttggctcctcacggtcaaaaggcggaagccgcacgtgtgccttcaa-ttg--aggagagaatgtggtagccagcaacgttcatactagcgcaggtcga-gg-cttagaagattaaagtgt	   
>32 Clermontia arborescens ssp. waihiae JQ734796 F.R. Warshauer 2559 (BISH)
	atagaacatatttcattttcgt-gg-tgaatt-ttttttttcttcggagtactattatgaacgatatgtacgtgtgttgctacatagcttc-tttttcgatgggattgcttagtttgataatcattaggtcggattctg-cttggttcgattctgacggagattgcgaagtccccgggttgagccgaagcgatgcg-----gggagcaggtgtcgtggatacgttcta-tttgtctcctcacggtc-aaaagggtgccgtggatacggtctatttgacttctcacggtcaaaaggcggaagccgcacgtgtgccttcat-ttg--aggagagaatgtggtagccagcaacgttcatactagcgcaggtcga-gg-cttagaagattaaagtgt	   
>33 Clermontia arborescens ssp. waihiae JQ734797 F.R. Warshauer 2559 (BISH)
	atagaacatatttcattttcgt-gg-tgaatt-tttttattcttccgagtactattatgaacgatatgtacgtgtgttgcaacaaagcttc-tttttcgatgggattgcttagtttgataatcattaggtcggattctg-ctcggttcgattcggacggagattgcgaagtccccgggttgagccgaagcgatgcg-----gggtgcaggtgtcgtggatacgttcta-tttgtctcctcacggtc-aaaagggtgccgtggatacggtctatttgacccctcacggtcaaaaggcggaagccgcacgtgtgccttcaa-ttg--aggagagaatgtggtagcccgcaacgttaatactagcgcaggtcga-gg-cttagaagattaaagtgt	   
>34 Clermontia arborescens ssp. waihiae JQ734798 P.K. Higashino 9165a (BISH)
	atagaacatatttcattttcgt-gg-tgaatt-ttttttttcttccgagtactattatgaacgatatgtacgtgtgttgcaacaaagcttc-tttttcgatgggattgcttagtttgataatcattaggtcggattctg-ctcggttcgattcggacggagattgcgaagtccctgggttgagccgaagcgatgcg-----gggtgcaggtgtcgtggatacgttcta-tttgtctcctcacggtc-aaaagggtgccgtggatacggtttatttgactcctcacggtcaaaaggcggaagccgcacgtgtgcctttaa-ttg--aggagagaatgtggtagcccgcaacgttcatactagcgcaggtcga-gg-cttagaagattaaagtgt	   
>35 Clermontia tuberculata JQ734799 Hobdy & Evanson 3591 (BISH)
	atagaacatatttcattttcgt-ttctgaatt-ttttttttcttccgagtactattatgaacgatatgtacgtgtgttgcaacatagcttc-tttttcgatgggattgcttagtttgataatcattaggtcggattctg-ctcggttcgattcggacggagattgcgaagtccctgggttgagccgaagcgatgcg-----gggtgcaggtgtcgtggatacgttcta-tttgtctcctcacggtc-aaaagggtgccgtggatacggtctatttgactcctcacggtcaaaaggcggaagccacacgtgtgccttcaa-ttg--aggagagaatgtggtagcccgcaacgttcatactagcgcaggtcga-gg-cttagaaga-taaagtgt	   
>36 Clermontia arborescens ssp. waihiae JQ734800 F.R. Warshauer 2559 (BISH)
	atagaacatatttcattttcat-gg-tgaatt-ttttttttcttccgagtactattacgaacgatatgtacgtgcgttgcaacatagcttc-tttttcgatgggattgcttagtttgataatcattaggtcggattctg-ctcggttcgattcggacggagattgcgaagtccccgggttgagccgaagcgatgcg-----gagtgcaggtgtcgtggatacgttcta-tttgtctcctcacggtc-aaaggggtgccgtggatacggtctatttgactcctcacggtcaaaaggcggaagccgcacgtgtgccttcaa-ttg--aggagagaatgtggtagccagcaacgttcatactagcgtaggtcga-gg-cttagaagattaaagtgt	   
>37 Clermontia samuelii ssp. hanaensis �JQ734801 P.K. Higashino 9169 (BISH)
	atagaacatatttcattttcgt-gg-tgaatt-ttttttttcttccgagtactattatgaacgatatgtacgtgtgttgcaacatagcttc-tttttcgatgggattgcttagtttgataatcattaggtcggattctg-ctcggttcgattcggacggagattgcgaagtccctgggttgagccgaagcgatgcg-----gggtgcaggtgccgtggaaacgttcta-tttgtctcctcacggtc-aaaagggtgccgtggatacggtctatttgactcctcccggtcaaaaggcggaagccgcacgtgtgccttcaa-ttg--aggagagaatgtggtagcccgcaacgttcatactagcgcaggtcga-gg-cttagaagattaaagtgt	   
>38 Clermontia peleana JQ734802 K.R. Wood 2599 (BISH)
	atagaacatatttcattttcgt-gg-tgaata-ttttttttcttccgagtactattatgaacgatatgtacgtgtgttgcaacattgcttc-tttttcgttgggattgcttagtttgataatcattaggtcggattctg-ctcggttcgattcggacggagattgcgaagtccccgggttgagccgaagcgatgcg-----gggtgcaggtgtcttggatacgttcta-tttgtctcctcacggtc-aaaagggtgccgtggatacggtctatttgactcctcacggtcaaaaggcggaagccgcacgtgtgccttcaa-ttg--aggagagaatgtggtagccagcaacgttcatactagcgcaggtcga-gg-cttagaagattaaagtgt	   
>39 Clermontia samuelii ssp. hanaensis JQ734803 P.K. Higashino 9169 (BISH)
	atagaacatatttcattttcgt-gg-tgaatt-ttttttttcttccgagtactattatgaacgatatgtacgtgtgttgcaacatagcttc-tttttcgatgggattgcttagtttgatattcattaggtcggattctg-ctcggttcgattcggacggagattgcgaagtccccgggttgagccgaagcgatgcg-----gggtgcaggtgtcgtggatacgttcta-tttgtctcctcacggtc-agaagggtgccgtggatacggtctatttgactcctcacggtcaaaaggcggaaaccgcacgtgtgccttcaa-ttg--aggagagaatgtggtagcccgcaacgttcatactagcgcaggtcga-gg-cttagaagattaaagtgt	   
>40 Clermontia samuelii ssp. hanaensis �JQ73480  P.K. Higashino 9169 (BISH)
	atagaacatatttcattttcgt-gg-tgaatt-ttttttttcttccgagtactattatgaacaatatgtatgtgcgttgcaacatagcttc-tttttcgatgggattgcttagtttgataatcattaggtcggattctg-ctcggttcgattcggacggagattgcgaagtccccgggttaagccgaagcgatgcg-----ggg--------------------tcta-tttgtctcctcacggtc-aaaagggtgccgtggatacggtctatttgactcctcacggtcaaaaggcggaagccgcacgtgtgccttcaa-ttg--aggagagaatgtggtagcccgcaacgttcatactagcgcaggtcga-gg-cttagaagattaaagtgt	   
>41 Clermontia samuelii ssp. hanaensis �JQ734805 P.K. Higashino 9169 (BISH)
	atagaacatatttcattttcgt-gg-tgaatt-ttttttttcttccgagtactattatgaacgatatgtacgtgtgttgcaacatagcttc-tttttcgatgggattgcttagtttgataatcattaggtcggattctg-ctcggttcgattcggacggagattgcgaagtccctgggttgagccgaagcgatgcg-----gggtgcaggtgtcgtggatacgttcta-tttgtctcctcacggtc-aaaagggtgccgtggatacggtctatttgactcctcacggtcaaaaggcggaagccgcacgtgtgccttcaa-ttg--aggagagaatgtggtagcccacaacgttcatactagcgcaggtcga-gg-cttagaagattaaagtgt	   
>42 Clermontia oblongifolia �JQ734806
	atagaacatatttcattttcgt-gg-tgaatt-ttttttttcttccgagtactattatgaacgatatgtacgtgtgttgctacatagcttc-tttttcgatgggattgcttagtttgataatcattaggtcggattctg-ctcggttcgattcggacggagtttgcgaagtccccgggttgagccgaagcgatgcg-----gggtgcaggtgtcgtggatacgttcta-tttgtctcctcacggtc-aaaagggtgccgtggatacggtctatttgactcctcacggtcaaaaggccgaagccgcacgtgtgccttcaa-ttg--aggagagaatgtggtagccagcaacgttcatactagcgcaggtcga-gg-cttagaagattaaagtgt	   
>43 Clermontia peleana JQ734807 K.R. Wood 2599 (BISH)
	atagaatatatttcattttcgt-gg-tgaatt-ttttttttctttcgagtactattatgaacgatatgtacgtgtgttgcaacatagcttc-tttttcgatgggattgcttagtttgataatcattaggtcggattctg-ctcggttcgattcggacggagattgcgaagtccccgggttgagccgaagcgatgcg-----gggtgcaggtgtcgtggatacgttcta-tttgtctcctcacggtc-aaaagggtgccgtggatacggtctatttgactcctcacggtcaaaaggcggaagccgcacgtgtgccttcaa-ttg--aggagagaatgtgggagccagcaacgttcatactagcgcaggtcga-gg-cttagaagattaaagtgt	   
>44 Clermontia arborescens ssp. waihiae  JQ734808
	atagaacatatttcattttcat-gg-tgaatt-ttttttttcttccgagtactattatgaacgatatgtacgtgtgttgcaacatagcttc-tttttcgatgggattgcttagtttgataatcattaggtcggattctg-ctcggttcgattcggacagagattgcgaagtccccgggttgagccgaagcgatgcg-----gggtgcaggtgtcgtggatacgttcta-tttgtctcctcacggtc-aaaagggtgccgtggatacggtctatttgactcctcacggtcaaaaggcggaagccgcacgtgtgccttcaa-ttg--aggagagaatgtggtagccagcaacgttcatactagcgcaggtcga-gg-cttagaagattaaagtgt	   
>45 Clermontia arborescens subsp. waihiae AY007925 L.Struwe & V.A.Albert 1188 (NY)
	atagaacatatttcatgttcgt-gg-tgaatt-ttctttttcttccgagtactattatgaacgatatgtacgtgtgttgcaacatagcttc-tttttcgatgggattgcttagtttgataatcattaggtcggattctg-ctcggttcgattcggacggagattgcgaagtccccgggttgagccgaagcgatgcg-----gggagcaggtgtcgtggatacgttcta-tttgtctcctcacggtc-aaaagggtgccgtggatacggtctatttgactcctcacggtcaaaaggcggaagccgcacgtgtgccttcaa-ttg--aggagagaatgtggtagccagcaacgttcatactagcgcaggtcga-gg-cttagaagattaaagtgt	   
>46 Clermontia arborescens waihiae JQ734809 
	atagaacatatttcattttcgt-gg-tgaatt-ttttttttcttccgagtactattatgaacggtatgtacgtgtgttgcaacatagcttc-tttttcgatgggattgcttagtttgataatcattaggtcggattctg-ctcggttcgattcggacggagattgcgaagtccccgggttgagccgaagcgatgcg-----gggagcaggtgtcgtggatacgttcta-tttgtctcctcacggtc-aaaagggtgccgtggatacggtctatttgactcctcacggtcaaaaggcggaagccgcacgtgtgccttcaa-ttg--aggagagaatgtggtagccagcaacgttcatactagcgcaggtcga-gg-tttagaagattaaagtgt	   
>47 Clermontia tuberculata JQ734810 Hobdy & Evanson 3591 (BISH)
	atagaacatatttcattttcgt-tg-tgaatt-ttttttttcttccgagtactattatgaacgatatgtacgtgtgttgcaacatagcttc-tttttcgatgggattgcttagtttgataatcattaggtcggattctg-ctcggttcgattcggacggagattgcgaagtccctgggttgagccgaagcgatgcg-----gggtgcaggtgtcgtggatacgttcta-tttgtctcctcacggtc-aaaagggtgccgtggatacggtctatttgactcctcacggtcaaaaggcggaagccgcacgtgtgccttcaa-ttg--aggagagaatgtggtagccagcaacgttcatactagcgcaggtcga-gg-cttagaagattaaagtgt	   
>48 Clermontia samuelii ssp. hanaensis �JQ734811 P.K. Higashino 9169 (BISH)
	atagaacatatttcattttcgt-gg-tgaatt-ttttttttcttccgagtactattatgaacgatatgtacgtgtgttgcaaaatagcttc-tttttcgatgggattgcttagtttgataatcattaggtcggattctg-ctcggttcgattcggacggagattgcgaagtccccgggttgagccgaagcgatgcg-----gggagcaggtgtcgtggatacgttcta-tttgtctcctcacggtc-aaaagggtgccgtggatacggtctatttgactcctcacggtcaaaaggcggaagccgcacgtgtgccttcaa-ttg--aggagagaatgtggaagccagcaacgttcatactagcgcaggtcga-gg-cttagaagattaaagtgt	   
>49 Clermontia arborescens ssp. waihiae JQ734812
	atagaacatatttcattttcgt-gg-tgaatt-ttttttttcttccgagtactattatgaacgatatgtacgtgtgttgcaacatagcttc-tttttcgatgggattgcttagtttgataatcattaggtcggattctg-ctcggttcgattcggacggagattgcgaagtccccgggttgagccgaagcgatgcg-----gggagcaggtgtcgtggatacgttcta-tttgtctcctcacggtc-aaaagggtgccgtggatacggtctatttgactcctcacggtcaaaaggcggaagccgcacgtgtgccttcaa-ttg--aggagagaatgtggtagcccgcaacattaatactagcgcaggtcga-gg-cttagaagattaaagtgt	   
>50 Clermontia arborescens ssp. waihiae JQ734813 F.R. Warshauer 2559 (BISH)
	atagaacatatttcattttcgt-gg-tgaatt-ttttttttcttccgagtactattatgaacgatatgtacgtgtgttgcaacatagcttc-tttttcgatgggattgcttagtttgataatcattaggtcggattctg-ctcggttcgattcggacggagattgcgaagtccccgggttgagccgaagcgatgcg-----gagtgcaggtgtcgtggatacgttcta-tttgtctcctcacggtc-aaaagggtgccgtggatacggtctatttgactcctcacggtcaaaaggcggaagccgcacgtgtgccttcaa-ttg--aggagagaatgtggtagccagcaacgttcatactagcgcaggtcga-gg-cttagaagattaaagtgt	   
>51 Clermontia arborescens ssp. waihiae AY007924 L.Struwe & V.A.Albert 1187 (NY)
	atagaacatatttcatttttgt-gg-tgaatt-ttttttttcttccgagtactattatgaacgatatgtacgtgtgttgcaacatagcttc-tttttcgatgggattgcttagtttgataatcattaggtcggattctg-ctcggttcgattcggacggagattgcgaagtccccgggttgagccgaagcgatgcg-----gggtgcaggtgtcgtggatacgttcta-tttgtctcctcacggtc-aaaagggtgccgtggatacggtctatttgactcctcacggtcaaaaggcggaagccgcacgtgtgccttcaa-ttg--aggagagaatgtggtagccagcaacgttcatactagcgcaggtcga-gg-cttagaagattaaagtgt	   
>52 Clermontia arborescens ssp. waihiae AY007923 L.Struwe & V.A.Albert 1186 (NY)
	atagaacatatttcattttcgt-gg-tgaatt-ttttttttcttccgagtactattatgaacgatatgtacgtgtgttgcaacatagcttc-tttttcgatgggattgcttagtttgataatcattaggtcggattctg-ctcggttcgattcggacggagattgcgaagtccccgggttgagccgaagcgatgcg-----gggtgcaggtgtcgtggatacgttcta-tttgtctcctcacggtc-aaaagggtgccgtggatacggtctatttgactcctcacggtcaaaaggcggaagccgcacgtgtgccttcaa-ttg--aggagagaatgtggtagccagcaacgttcatactagcgcaggtcga-gg-cttagaagattaaagtgt	   
>53 Clermontia arborescens ssp. waihiae JQ734814 F.R. Warshauer 2559 (BISH)
	atagaacatatttcattttcgt-gg-tgaa-t-ttttttttcttccgagtactattatgaacgatatgtacgtgtgttgcaacatagcttc-tttttcgatgggattgcttagtttgataatcattaggtcggattctg-ctcggttcgattcggacggagattgcgaagtctccgggttgagccgaagcgatgcg-----gggagcaggtgtcgtggatacgttcta-tttgtctcctcacggtc-aaaagggtgccgtggatacggtctatttgactcctcacggtcaaaaggcggaagccgcacgtgtgccttcaa-ttg--aggagagaatgtggtagccagcaacgttcatactagcgcaggtcga-gg-cttagaagattaaagtgt	   
>54 Clermontia arborescens ssp. waihiae JQ734815 F.R. Warshauer 2559 (BISH)
	atagaacatatttcattttcgt-gg-tgaa-t-ttttttttcttccgagtactattatgaacgatatgtacgtgtgttgcaacatagcttc-tttttcgatgggattgcttagtttgataatcattaggtcggattctg-ctcggttcgattcggacggagattgcgaagtccccgggttgagccgaagcgatgcg-----gggagcaggtgtcgtggatacgttcta-tttgtctcctcacggtc-aaaagggtgccgtggatacggtctatttgactcctcacggtcaaaaggcggaagccgcacgtgtgccttcaa-ttg--aggagagaatgtggtagcccgcaacgttcatactagcgcaggtcga-gg-cttagaagattaaagtgt	   
>55 Clermontia arborescens ssp. waihiae JQ734816
	atagaacatatttcattttcgt-gg-tgaatt-ttttttttcttccgagtactattatgaacgatatgtacgtgtgttgcaacatagcttc-tttttcgatgggattgcttagtttgataatcattaggtcggattctg-ctcggttcgattcggacggagattgcgaagtccccgggttgagccgaagcgatgcg-----gggagcaggtgtcgtggatacgttcta-tttgtctcctcacggtc-aaaagggtgccgtggatacggtctatttgactcctcacggtcaaaaggcggaagccgcacgtgtgccttcaa-ttg--aggagagaatgtggtagccagcaacgttcatactagcgcaggtcga-gg-cttagaagattaaagtgt	   
>56 Clermontia tuberculata AY007962 L.Struwe & V.A.Albert 1338 (NY)
	atagaacatatttcattttcgt-gg-tgaatt-ttttttttcttccgagtactattatgaacgatatgtacgtgtgttgcaacatagcttc-tttttcgatgggattgcttagtttgataatcattaggtcggattctg-ctcggttcgattcggacggagattgcgaagtccctgggttgagccgaagcgatgcg-----gggagcaggtgtcgtggatacgttcta-tttgtctcctcacggtc-aaaagggtgccgtggatacggtctatttgactcctcacggtcaaaaggcggaagccgcacgtgtgccttcaa-ttg--aggagagaatgtggtagccagcaacgttcatactagcgcaggtcga-gg-cttagaagattaaagtgt	   
>57 Clermontia tuberculata AY007963 L.Struwe & V.A.Albert 1190 (NY)
	atagaacatatttcattttcgt-gg-tgaatt-ttttttttcttccgagtactattatgaacgatatgtacgtgtgttgcaacatagcttc-tttttcgatgggattgcttagtttgataatcattaggtcggattctg-ctcggttcgattcggacggagattgcgaagtccccgggttgagccgaagcgatgcg-----gggagcaggtgtcgtggatacgttcta-tttgtctcctcacggtc-aaaagggtgccgtggatacggtctatttgactcctcacggtcaaaaggcggaagccgcacgtgtgccttcaa-ttg--aggagagaatgtggtagccagcaacgttcatactagcgcaggtcga-gg-cttagaagattaaagtgt	   
>58 Clermontia fauriei JQ734817 
	atagaacatatttcattttcgt-gg-tgaatt-ttttttttcttccgagtactattatgatcaatatgtacgtgtgatgaaacatagcttc-tttttcgttgggattgcttagtttgataatcattaggtcggattctg-ctcggttcgattcggacggagattgcgaagtccccgggttagggcgaagcggcgcg-----gggtgcaggtgtcgtggatacggtcca-tttgtctcctcacggtt-aaaagtgggccgtggatacggtctatttgactcctcacggtcaaaacgcggaaaccgcacgtgtgcctccaa-ttg--aggagagaatgtggtagccagcaacgttcatagtagcacaggtcga-gg-cttaaaagattaaagtgt	   
>59 Clermontia fauriei  JQ734818 
	atagaacatatttcattttcgt-gg-tcaat--ttttttttcttccgagtactattatgaacgatatgtacgtgtgttg--------------------ttgggattgcttagtttgataatccttaggtccgattctg-ctcggttcgattcggacggatattgcgaagtcccctggttggggcgaagcggcgcggcgtagggtttaggtgtcgtggatacggtcca-tttgtctcctcacggtc-aaaagggggccgtggatacggtctatttgactgctcacggtcaaaaggcggaaactgcacgtgtgccttcaa-ttg--aggagagaatgtggtagccagcaacgttcatagtagcgcaggtcga-gg-cttaaaagattaaagtgt	   
>60 Clermontia grandiflora JQ734819 G. Gillett 2428 (BISH)
	atagaacatatttcattttcgt-gg-tgaata-ttttttttcttccgagtactattatgaacgatatgtacgtgtgttgcaacattgcttc-tttttcgttgggattgcttagtttgataatcattaggtcggattctg-ctcggttcgattcggacggagattgcgaagtccccgggttgaggcgaagcggcgcg-----gggtgcaggtgtcgtggatacggtcta-tttgtctcctcacggtc-aaaaaggggccgtggatacgttctatttgactccacatggtcaaaaggcggaaattgttcgtgtgccttcaa-ttg--aggagagaatgtggtagccagcaacgttcatactagcgcaggtcga-gg-cttaaaagattaaagtgt	   
>61 Clermontia fauriei  JQ734820 
	atagaacatatttcattttcgt-gg-tcaatt-ttttttttcttccgagtactattacgaactatatttacgtgtgttgcaacatagcttc-tttttcgttgggattccttagtttgataatcattaggtcggattctg-ctcggttcgattcggacggagattgcgaagtccccgggttggggcgaagcggcgcg-----gggtgcaggtgtcgtggatacggtcca-tttgtctcctcacggtc-aaaaggaggccgtggatacggtctatttgactcctcacggtcaaaaggcgaaaaccgcacgtgtgccttcaa-ttg--aggagagaatgtggtagccagcaacgttcatagtagcacaggtcga-gg-cttaaaagattaaagtgt	   
>62 Clermontia fauriei  JQ734821
	atagaacatattt-attttcgt-gg-ggaatt-ttttttttcttccgagtactattatgaacgatatgtacgtgtgttgcaacatagcttc-ttattcgttgggattgcttagtttgataatcattaggtcggattctg-ctcggttcgattcggacggagattgcgaagtccccgggttggggcgaagcggcgcg-----ggatgcaggtgtcgttgatacggtcca-tttgtcttctcacggtc-aaaagggggccgtggatacggtctatttgactcctcaaggtcaaaacgcggaaaccgcacgtgtgccttcaa-ttg--aggagagaatgtggtagccagcaacgttcatagtagcgcaggtcga-gg-cttaaaagattaaagtgt	   
>63 Clermontia calophylla  JQ734822 J.F. Rock 8814 (BISH)
	atttaatatatttcattttcgt-gg-tgaata-ttttttttcttccgagtactattatgaacgatatgtacgtgtgttgtaacatagcttc-tttttcgttgggattgctaagtttgataatcattaggtcggattctg-ctcggttcgattcggacggagattgcgaagtccccaggatgaggcgatgcggcgcg-----gggtgcaggtgtcgtggatacggtcca-tttgtctcctcacggtc-aaaagggggccgtggatacggtctatttgactcctcacggtcaaaagggggaaaccgcacgtgtgccttcaa-ttg--aggagagaatgtggtagccagcaacgttcatactagcgcaggtcga-gg-cttaaaagattaaagtgt	   
>64 Clermontia clermontioides ssp. clermontioides JQ734823 J. Davis 264 (BISH)
	atagaacatatttcattttcgt-gg-tgaata-ttttttttcttccgagtactgttatgaacgatatgtacgtgtgttgcaacatagcttc-tttttcgttgggattgcttagtttgataatcattatgtcggattctg-ctcggttcgattcggacggagattgcgaagtccccgggttgaggcgatgcggtgcg-----gggtgcaggtgtcgtggatacggtcca-tttgtctcctcacagtc-aaaagggggccgtggatacggtctatttgactcctcacggtcaaaaggcgaaaaccgcacgtgtgccttcaa-ttg--agcagagaatgtggtagccagcaacgttcatactagcgcaggtcga-gg-cttaaaagaataaagtgt	   
>65 Clermontia oblongifolia ssp. mauiensis JQ734824 J.F. Rock sn. (BISH) 
	atagaacatatttcattttcgt-gg-tgaata-ttttttttcttccgagtactattatgaacgatatgtacgtgtgttgcaacatagcttc-tttttcgttgggatttcttagtttgataatcattaggtcggattctg-ctcggttcgattcggacggagattgcgtagtccccgggttgaggcgacgcggcgcg-----gggtgcaggtgtcgtggatacggtcca-tttgtctcctcacggtc-ataagggggccgtggatacggtctatttgactcctcacggtcaaaaggaggaaaccgcacgtgtgccttcaa-ttg--aggggagaatgtggtagccagcaacgttcatactagcgcaggtcga-gg-cttaaaagattaaagtgt	   
>66 Clermontia clermontioides JQ734825 L.W. Cuddihy & S. Anderson 680 (BISH) 
	atagaacatatttcattttcgg-gg-tgaata-ttttttttcttccgagtactattatgaacgatatgtacgtgtgttgcaacatagcttc-tttttcgttgggattgcttagtttgataatcattaggtcggattttg-ctcggttcgattcggacggagattgcgaagtccccgggttgaggcgacgcggcgcg-----gggtgcaggtgtcgtggatacggtcca-tttgtctcctcacggtc-ataagggggccgtggatacggtctatttgactcctcacggtcaaaaggaggaaaccgcacgtgtgccttcaa-ttg--aggtgagaatgtggtatccagcaacgttcatactagcgcaggtcga-gg-cttaaaagattaaagtgt	   
>67 Clermontia drepanomorpha JQ734826 R.L. Stemmermann 3989 (BISH) 
	atagaacatatttaattttcgt-gg-tgaata-tttattttcttccgagtactattatgaacgatgtgtacgtgtgttgcaacatagcttc-tttttcgttgggattgcttagtttgataatcattaggtcggattctg-ctcggttcgattcggacggagattgcgaagtccccgggttgaggcgacgcggcgcg-----gggtgcaggtgtcgtggatacggtcca-tttgtctcctcacggtc-ataagggggccgtggatacggtctatttgactcctcacggtcaaaaggaggaaaccgcacgtgtgccttcaa-ttg--aggtgagaatgtggtagccagcaacgttcatactagcgcaggtcga-gg-cttaaaagattaaagtgt	   
>68 Clermontia parviflora �JQ734827 J.D. Jacobi 1339 (BISH) 
	atagaacatatttcattttcgt-gg-tgaata-ttttttttcttccgagtactattatgaacgatatgtacgtgtgttgcaacatagcttc-tttttcgttgggattgcttagtttgataatcattaggtcggattctg-ctcggttcaattcggacggagattgcgaagtccccgggttgaggcgacgcggcgcg-----gggtgcaggtgtcgtggatacggtcca-tttgtctcctcacggtc-ataagggggccgtggatacggtctatttgactcctcacggtcaaaaggaggaaaccgcacgtgtgccttcaa-ttg--aggtgagaatgtggtagccagcaacgttcatactagcgcaggtcga-gg-cttaaaagattaaagtgt	   
>69 Clermontia fauriei JQ734828 
	atagaacatatttcattttcgt-gg-tgaat--ttttttttcttccgagtactattatgaacaatatgtacgtgtgttgcaacatagcttc-tttttcgttgggattgcttagtttgataatcattaggttggattctg-ctcggttcgattcggacggagattgcgaagtccccgggttggggcgaagcggcgcg-----gggtgcaggtgt-gtggatacggtcca-tttgtctcctcacggtc-aaaagggggccgtggatacggtctatttgactcctcacggtcaaaaggcggaaaccgcacgtgtgccttcaa-ttg--gggagagaatgtggaagccagcaacgttcatagtagcacaggtcga-gg-cttaaaagattaaagtgt	   
>70 Clermontia oblongifolia �JQ734829 
	atagaacatatttcattttcgt-gg-tgaata-ttttttttctttcgagtacaattatgaacgatatgtacgtgtgttgcaacatagcttc-tttttcgttgggattgcttagtttgataataattaggtcggattctg-cttggttcgattcggacggagattgcgaagtccccgtgttgaggcgatgcggcgcg-----gagtgcaggtgtcgtggatacggtcca-tttgtctcctcacggtc-aaaagggggccgtggatacggtctatttgactcctcacggtcaaaagtcggaagccgcacgtgtgccttcaa-ttg--aggagagaatgtggtagccagcaacgttcatactagcgcaggtcga-gg-cttaaaatattaaagtgt	   
>71 Clermontia grandiflora  JQ734830 G. Gillett 2428 (BISH) 
	atagaacatatttcgttttcgt-gg-tgaata-ttttttttcttccgagtactattatgaacgatatgtacgtgtgttgcaacattgcttc-tttttcattgggattgcttagtttgataatcattaggtcggattctg-ctcggttcgattcggacggagattgcgaagaccccgggttgaggcgaagcggcgcg-----tggtgcaggtgtcgtggatacggtcca-tttgtctcctcacggtc-aaaagggggccgtggatacggtctatttgactcctcacggtcaaaaggcggaaaccgcacgtgtgccttcaa-ttg--aggagagaatgtggtagccagcaacgttcatagtagcgcaggtcga-gg-cttaaaggattaaagtgt	   
>72 Clermontia persicifolia JQ734831 T.G. Lammers 5485 (BISH) 
	atagaacatatttcattttcgt-gg-tgaat--ttttttttcttccgagtactattatgaacgatatgtacgtgtgttgcaacatagcttc-tttttcgttgggattgcttagtttgataatcattaggtcggattctg-ctcggttcgattcggacggagattgcgaagtccccgggttgaggcgaatcggcgcg-----gggtgaaggtgtcgtggatacggtcca-tttgtctcctcacggtc-aaaagggagccgtggatacggtctatttgactcctcacggtcaaaaggcggaagccgcacgtgtgccttcaa-ttgNNaaNagagaatgtggtagccagcaacgtttatagtagcgcaggtcca-gg-cttaaaagattaaagtgt	   
>73 Clermontia peleana  JQ734832 C.N. Forbes 720H (BISH) 
	atagaacatatttcattctcgt-gg-ttcata--tttttttcttccgagtactattatgaacgatatgtacgtgtgttgcaacatagcttc-tttttcgttgggattgcttagtttgataatcattaggtcggattctg-ctcggttcgattcggacggagattgcgaagtccccgggttgaggtgatgcggcgcg-----gggtgcagttgtcgtggatacggtcca-tttgtctcctcacgatc-aaaagggggccgtggatacggtctatttgactcctcacggtcaaaaggcggaagccgcacgtgtgccttcaa-ttg--aggtgagaatgtggtagccagcaacgttcatactaacgcaggtcga-gg-cttaaaagattaaagtgt	   
>74 Clermontia persicifolia �JQ734833 T.G. Lammers 5485 (BISH) 
	atagaacatatttcattttcgt-gg-tgaatt-ttttttttcttccgagtactattatgaacgatatgtacgtgtgttgcaacatagcttc-tttttcgttgggattgcttagtttgataatcattaggtcggattctg-ctcggttcgattcggacggagattgcgaagtccccgggttgaggcgatgcggcgcg-----gggtgcaggtgttgtggatacggtcta-tttgtctcctcacggtc-aaaagggggccgtggatacggtgtatttgactcctcacggtcaaaaggcggaatccgcacgtgtcccttcaa-ttg--aggagagaatgtagtagccagcaacgttcatactaacgcaggtcga-gg-cttaaaagattaaagtgt	   
>75 Clermontia pallida JQ734834 M. Buck 2 (BISH)
	atagaacatatttcatttttgt-gg-tgaata-ttttttttcttccgagtactgttatgaacggtatgtacgtgtgttgcaacatagcttc-tttttcgttgggattgcttagtttgataatcattaggtcggattctg-ctcggttcgattcggacggagattgcgaaatccccaggttgtggcgatgcggcgcg-----gggtgcaggtgtcgtggatacagtcca-tttgtctcctcacggtc-aaaagggggccgtgaatacggtctatttgactcctcacggtcaaaaggcgaaagccgcacgtgtgccttcaa-ttg--aggagagaatgtagtagccagcaacgttcatactagcgcaggtcga-gg-cttaaaagattaaagtgt	   
>76 Clermontia peleana JQ734835 K.R. Wood 2599 (BISH) 
	atagaacatattttattttcgt-gg-tgaatt-tttattttcttccgagtactattacgaacgatatgtacgtgtgttgcaacatagcttc-tttttcgttgggattgcttagtttgataatcattaggtcagattctg-ctcggttcgattcggacggagattgcgaagtccccgggttgaggagatgcggcgcg-----gggtgcaggtgtcgtggatacggtcca-tttgtctcctcacggtc-aaaagggggccgtggatacggtctatttgactcctcatggtcaaaaggcggaagccgcacgtgtgccttcaa-ttg--aggagagaatgtgg-agccagcaacgttcatcctagcgcaggtcga-gg-cttaaaagattaaagtgt	   
>77 Clermontia clermontioides JQ734836 L.W. Cuddihy & S. Anderson 680 (BISH)
	atagaacatatttcattttcgt-gg-tgaata-tttattttctttcgagtactattatgaacgatatgtacgtgtgttgcaacatagcttc-tttttcgttgggattgcttcgtttgataatcattaggtcggattctg-cttggttcgattcggacggagattgtgaagtccccgggttgaggcgatgcagcgcg-----gggtgcaggtgtcgtggatacggtcca-tttgtctcctcacggtc-aaaagggggccgtggatacggtctatttga-tcctcacggtcaaaaggcggaagccgctcgtgtgccttcaa-ttg--aggagagaatgtggtagccagcaacgttcatactagcgcaggtcga-gg-cttgaaagattaaagtgt	   
>78 Clermontia parviflora �JQ734837 J.D. Jacobi 1339 (BISH) 
	atagatcatatttcattttcct-gg-tgaata-ttttttttcttccgagtactattatgaacgatatgtacgtgtgttgcaacatagcttc-tttttcgttgggattgcttagtttgataatcattaggtcggattctg-ctcggttcgattcggacggagattgcgaagtccccgggttgaggcgatgcggcgcg-----gggtgcaggtgtcgtggatacggtcca-tttgtctcctcacggtc-aaaagggggccgtggatatggtctatttgactcctcacggtcaaaaggcggaagccgcacgtgtgccttcaa-ttg--aggagagaatgtggtagccagcaacgttcatactagcgcaggtcgaNggNNttaaaagcttNaagtgt	   
>79 Clermontia kakeana JQ734838 
	atagaacatatttcattttcgt-gg-tgaata-ttttttttcttccgagtactattatgaacgatatgtacgtgtgttgcaacatagcttc-tttttcgttgggattgcttagtttgataatcattaggtcggattctg-ctcggttcgattcggacggagattgcgaagtccttgggttgaggcgacgcggcgca-----gggtgcaggtgtcggggatacggtcca-tttgtctcctcacggtg-aaaagggggccgtggatacggtctatttgactcctcacggtcaaaaggcggaagccgctcgtgtgccttcaa-ttg--aggagagaatgtggtagccagcaacgttcatactagcgcaggtcga-gg-cttaaaagattaaagtgt	   
>80 Clermontia peleana  JQ734839 C.N. Forbes 720H (BISH) 
	atagaacatatttcattttcgt-gg-tgaatt-ttttttttcttccgagtactattatgaacgatatgtacgtgtgttgcaacatagcttc-ttttttgttgggattgcttagtatgataatcattaggtcggattctg-ctcggttcgattcggacggatattgcgaagtccccgggttaaggcgaagcggcgcg-----gggtgcaggtgtcgtggatacggtcca-tttgtctcctcacggtc-aaaagggggccgtggatacggtctatttgactcctcacggtcaaaatgcggaagccgcacgtgtgccttcaa-ttg--aggagagaatgtggtagccagcaacgttcatagtagcgcaggtcga-gg-cttaaaagattaaagtgt	   
>81 Clermontia waimeae JQ734840 J. Davis 722 (BISH) 
	atagaacatatttcattttcgt-gg-tgaata-ttttttttcttccgagtactattatgaacgatatgtacgtgtgttgcaacatagcttc-tttttcgttgggattgcttagtttgataatcattaggtcggattctg-ctcggttcgattcggacggagattgcgaagtccccaggttgaggcaatccggcgca-----gggtgcaggtgtcgtggatacggtcca-tttgtctcctcacggtc-aaaaggggcccgtggatacggtctatttgactcctcacggtcaaaaggctgaagccgcacgtgtgccttcaa-ttg--aggagagaatgtggtagccagcaacgttcatactagcgcaggtcga-gg-cttaaaatattaaagtgt	   
>82 Clermontia fauriei AY007932 K.Thorne et al. 10403 (NY) 
	atagaacatatttcattttcgtagg-tgaatt-ttctttttcttccgagtactattatgaacgatatgtacgtgtgttgcaacatagcttc-tttttcgttgggattgcttagtttgataatcattaggtcggattctg-ctcggttcgattcggacggagattgcgaagtccccgggttggggcgaaccggcgcg-----gggtgcaggtgtcgtggatacggtcca-tttgtctcctcacggtc-aaaagggggccgtggatacggtctatttgactcctcccggtcaaaaggcggaaaccgcacgtgtgccttcaa-ttg--aggagagaatgtggtagccagcaacgttcatagtagcgcaggtcga-gg-cttaaaagattaaagtgt	   
>83 Clermontia kakeana x micrantha JQ734841 T.G. Lammers 5847 (BISH) 
	atagaacatgtttcattttggt-gg-tgaata-ttttttttcttccgagtactattatgaacgatatgtacgtgtgttgcaacatagcttc-tttttcgttgagattgcttagtttgataatctttcggtcggattctg-ctcggttcgattcggacggagattgcgaagtccccgggttgaggcgatgcggcgcg-----gggtgcaggtgtcgtggatacggtcca-tttgtctcctcacggtc-aaaagggggccgtggatacggtctatttgactcctcacggtcaaaaggcggaagccgctcgtgtgccttcaa-tta--aggagagaatgtggtagccagcaacgttcgtactagcgcaggtcga-gg-cttaaaagattaaagtgt	   
>84 Clermontia drepanomorpha JQ734842 R.L. Stemmermann 3979 (BISH)
	atagaacatatttcattttcgt-gg-tgaatatttttttttcttccgagtactattatgaacgatatgtatgtgtgttgcaacatagcttc-tttttcgttgggattgcttagtttgataatcattcggtcgcattctg-ctcggttcgattcagacggagattgcgaagtccccaggttgaggcgatgcggcgcg-----gggtgcaggagtcgtggatacggtcca-tttgtctcctcacggtc-aaaagggggccgtggttacggtctatttgactcctcacggtcaaaaggcggaaaccgcacgtgtgccttcaa-ttg--aggagagaatgtggtagccagcaacgttcatactagcgcaggtcga-gg-cttaaaagattaaagtgt	   
>85 Clermontia drepanomorpha JQ734843 R.L. Stemmermann 3989 (BISH) 
	atagaacctatttcattttcgt-gg-tgaata-ttttttttcttccgagtactattatgaacgatatgtacgtgttttgctacatagcttc-tttttcgttgggattgcttagtttgataatcattcggtcggattctg-ctcggttcgattcggacggagattgcgaaatccccgggttgaggcgatgcggcgcg-----gggtgcac--ctcgtggatacggtcca-tttgtctcctcacggtc-aaaagggggccgtggatacggtctatttgactcctcacggtcaaaaggcggaagccgcacgtgtgccttcaa-ttg--aggagagaatgtggtagccagcaacgttcatactagcgcaagtcga-gg-cttaaaagattaaagtgt	   
>86 Clermontia tuberculata JQ734844 Hobdy & Evanson 3591 (BISH) 
	acagaacatatttcattttcgt-gg-tgaat--ttttttttcttccgagtactattatgaacgatatgtacgtgtgttgcaacatagcttc-tttttcgatgggattgcttagtttgataatcattaggtcggattcgg-ctcggttcgattcggacggagattgcgaagtccccgggttgaggcgatgcggcgcg-----gggtgcaggtgtcgtggatacggtcca-tttgtctcctcacggtc-aaaagggggccgtggatacggtctatttgactcctcacggtcaaaaggcggaaaccgcccttgtgcctttaa-ttg--aggagagaatgtggtagccagcaacgttcatactagcgcaggtcga-gg-cttaaaagattaaagtgt	   
>87 Clermontia arborescens ssp. waikoluensis JQ734845 J.D. Jacobi 1515 (BISH) 
	atagaacatttttcattttcgt-gg-tgaata-ttttttttcttccgagtactattatgaacgatatgtacgtgtgttgcaacattgcttc-tttttcgttgggattgcttagtttgataatcattaggtcggattctg-ctcggttcgattcggacggagattgcgaagtccccgggttgaggcgaagcggcgag-----gggtgcaggtgtcgtggatacggtcca-tttgtctcctcacggtc-agatgggggccgtggatacggtctatttgactcctcacggtcaaaaggcggaagccgcacgtgtgccttcaa-ttg--aggagagaatgtggtagccagcaacgttcatactagcgcaggtcga-gg-cttaaaagaataatgtgt	   
>88 Clermontia oblongifolia ssp. mauiensis AY007952 L.Struwe & V.A.Albert 1184 (NY) 
	atagcacatatttcattttcgt-gg-tgaata-ttttttttcttccgagtactattatgaacgatatgtacgtgtgttgcaacatagcttc-tttttcgttgggattgcttagtttgataatcattaggtcggattctg-ctcggttcgattcggacggagattgcgaagtccccgggttgagNcgatgcgacgcg-----gggtgcaggtgtcgtggatacggtcca-tttgtctcctcacggtc-aaaagggggccgtggatacggtctatttgactcctcacggtcaaaaggcggaagccgcacgtgtgccttcaa-ttg--aggagagaatgtggtagccagcaacgttcatactagcgcaggtcga-gg-cttagaagattaaagtgt	   
>89 Clermontia clermontioides ssp. clermontioides AY007927 H.St.John et al. 22469 (NY) 
	atagaacatatttcattttcgt-gg-tgaata-ttttttttcttccgagtactattatgaacgatatgtacgtgtgttgcaacatagcttc-tttttcgNtgggattgcttagtttgataatcattaggtcggattctg-ctcggttcgattcggacggagattgcgaagtccccgggttgaggcgaagcgaNgcg-----gggtgcaggtgtcgtggatacggtcca-tttgtctcctcacggtc-aaaagggggccgtggatacggtctatttgactcctcacggtcaaaaggcggaagccgcacgtgtgccttcaa-ttg--aggagagaatgtggtagccagcaacgttcatactagcgcaggtcga-gg-cttaNaagattaaagtgt	   
>90 Clermontia pyrularia AY007961 O.Degener et al. 20356 (NY) 
	atagaacatatttcattttcgt-gg-tgaata-ttttttttcttccgagtactattatgaacgatatgtacgtgtgttgcaacatagcttc-tttttcgNtgggattgcttagtttgataatcattaggtcggattctg-ctcggttcgattcggacggagattgcgaagtccccgggttgaggcgaagcgacgcg-----gggtgcaggtgtcgtggatacggtcca-tttgtctcctcacggtc-aaaagggggccgtggatacggtctatttgactcctcacggtcaaaaggcggaagccgcacgtgtgccttcaa-ttg--aggagagaatgtggtagccagcaacgttcatactagcgcaggtcga-gg-cttagaagattaaagtgt	   
>91 Clermontia oblongifolia JQ734846 
	atagaacatatttcattttcgt-gg-tgaata--tttttttcttccaagtactattatgaacgatatgtacgtgtgttgcaacatagcttc-tttttcgtatggattgcttagtttgttaatcattaggtcggattctg-ctcggttcgattcggactgagattgcgaagtccccgggttgaggcgatgcggcgcg-----gggtgcaggtgtcgtggatacggtcca-tttgtctcctcacggtc-agaagggggccgtggatacggtctatttgactcctcacggtcaaaaggcggaagccgcacgtgtgccttcaa-ttg--aggagagaatgtggtagccagcaacgttcatactagcgcaggtcga-gg-cttaaaagattaaagtgt	   
>92 Clermontia montis-loa x parviflora JQ734847 T.G. Lammers 5419 (BISH)
	atagaacatatttcattttcgt-gg-tgaata-ttttttttcttccgagtactattatgaacgatatgtacgtgtgttgcaacatagcttc-tttttcgttgggattgcttagtttgataatcattaggtcggattctg-ctcggttcgattcggacggagattgcgaagtctccgggttgaggcgatgcggcgcg-----gggtgtaggtgtcgtggacacggtcca-tttgtctcctcacggtc-aaaagggggccgtggatacggtctatttga-tcctcacggtcaaatggcggaagccgctcgtgtgccttcaa-ctg--aggagagaatgtggtagccagcaacgttcatactagcgcaggtcga-gg-cttaaaagattaaagtgt	   
>93 Clermontia kakeana JQ734848 
	gtagaacatatttcattttcgt-gg-tgaata-ttttttttcttccgagtactattatgaacgatatgtaagtgtgttgcaacatagcttc-tttttcgttgggattgcttagtttgataatcattcagtcggattctg-ctcggttcgattcggacggagattgcgaggtccccgggttgaggcgatgcggcgcg-----gggtgcagatgtcgtggatacggtcca-tttgtctcctcacggtc-aaaagggggccgtggatacggtctatttgactcctcacggtcaaaaggcggaagccgcacgtatgccttcaa-ttg--aggagagaatgtggtagccagcaacgttcatactagcgcaggtcga-gg-cttaaaagattaaagtgt	   
>94 Clermontia grandiflora JQ734849 G. Gillett 2428 (BISH) 
	atagaacatatttcattttcgt-gg-tgaata-ttttctttcttccgagtactattatgaacgatatgtacgtgagttgcaacatagcttc-tttttcgttgggattgcttagtttggtaatcattaggtcggattctg-ctcggttcgattcggacggagattgcgaagtccccgggttgaggcgaagcggcgcg-----aggtgcaggtgtcgtggatacggtcca-tttgtctcttcacggtc-aaaagggggccgtggatacggtctatttgactcctcacggtcaaaaggcggaagccgcacgtgtgccttcaa-ttg--aggagagaatatggtagccagcaacgttcatactagcgcaggtcga-gg-cttaaaagattaaagtgt	   
>95 Clermontia waimeae JQ734850 J. Davis 722 (BISH) 
	atagaacatatttcattttcgt-gg-tgaata-ttttttttcttccgagtactattatgaacgatatgtacgtgtgttgcaacatagcttc-tttttcgttgggattgcttagtttgataatcattagatcgaattctg-ctcggttcgattcggacggagattgcgaagtccccgggttgaggagatgcggcgcg-----gggtgcaggtgtcgtggatacggtcca-tttgtctcctcacggtc-aaaagggggccgtggatacggtctatttgactcctcacggtcaaaaggcggaaaccgcacgtctgccttcaa-ttg--aggagagaatgtggtagccagcaacgttcatactagcgcaggtcga-gg-cttaaaagattaaagtgt	   
>96 Clermontia clermontioides JQ734851 L.W. Cuddihy & S. Anderson 680 (BISH) 
	atagaacatatttcattttcgt-gg-tgaata-ttttttttcttccgagtactgttatgaacgatatgtacgtgtggtgcaacatatcttc-tttttcgttgggattgcttagtttgataatcattaggtcggattctg-ctcagttcgattcggacggagattgcgaagtccccaggttgaggcgatgcggcgcg-----gcgtgcaggtgtcgtggatacggtcca-tttgtctcctcacggtc-aaaagggggccgtggatacggtctatttgactcctcacggtcaaaaggcggaagccgcacgtgtgccttcaa-ttg--aggagagaatgtggtagccagcaacgttcatactagcgcaggtcga-gg-cttaaaagattaaagtgt	   
>97 Clermontia peleana JQ734852 C.N. Forbes 720H (BISH) 
	atagaacatatttcattttcgt-gg-tgaatt-ttttttttcttccgagtactattatgaacgatatgtacgtgtgttgcaacatagcttc-tttttcgttgtgattgcttagtttgataatcattaggtcggattctg-ctcgattcgattcggacggagattgcgaagtccccgggttgaggcgatgcggcgcg-----gggtgcaggtgtcgtggatacggtcca-tttgtctcctcacggtc-aaaagggggccgtggatacggtctatttgactcctcacggtcaaaaggcggatgccgcacgtgtgccttcaa-ttg--aggagagaatgtggtagcaagcaacgttcatactagcgcaggtcga-gg-cttaaaagattaaagtgc	   
>98 Clermontia arborescens ssp. waihiae JQ734853 P.K. Higashino 9165a (BISH) 
	atagaacatatttcattttcgt-gg-tgaata-ttttttttcttccgagtactattatgaacgatatgttcgtgtgttgcaacatagcttc-tttttcgttgggattgcttagtttgataatcattcggtcggattctg-ctcggttcgattcggacggagattgcgaaatccccgggttgaagcgatgcggcgcg-----gggtgcaggtgtcgtggatacggtcca-tttgtctcttcatggtc-aaaagggggccgtggatacggtctatttgactcctcacggtcaaaaggcggaagccgcacgtgtgccttcaa-ttg--aggtgagaatgtggtagccagcaacgttcatactagcgcaggtcga-gg-cttaaaagattaaagtgt	   
>99 Clermontia persicifolia JQ734854 T.G. Lammers 5485 (BISH) 
	atagaatatatttcattttcgt-gg-tgaatt-ttttttttcttccgagtactattatgaacgatatgtacgtgtgttgcaacatagcttc-tttttcgttgggattgcttagtttgataatcattaggtcggattctg-ctcggttcgattcggacggagattgcgaagtccccgggttgaggcgatgcgccgcg-----gggtgcaggtatcgtggatacggtcca-tttgtctcctcacggtc-aaaagggggccgtggatacggtatatttgactcctcacggtcaaaaggcggaagccgcacgtgtgccttcaa-ttg--aagagagaatgtggtagccagcaacgttcatactagcgcaggtcga-gg-cttaaaagattaaagtgt	   
>100 Clermontia kakeana JQ734855 
	atagaacatatttaattttcgt-gg-tgaata-ttttttttcttccgagtactattatgaacgatatgtacgtgtgttgcaacatagcttc-tttttcgttgggattgcttagtttgataatcattaggtcggattctg-ctcggttcgattcggacggatattgcgaagtccccgggttgaggcgatgcggtgcg-----gggtgcaggtgtcgtggatacggtcca-tttgtctcctcacggtc-aaaagggggccgtggatacggtctatttgactcctcacggtcaaaaggcggaaaccgcacgtgtgccttcag-ttg--aggagagaatgtggtcgccagcaacgttcatactagcgcaggtcga-gg-cttaaaagattaaagtgt	   
>101 Clermontia arborescens ssp. waikoluensis JQ734856 J.D. Jacobi 1515 (BISH) 
	atagaacatttttcattttcgt-gg-tgaata-ttttttttcttccgagtactattatgaacgatatgtacgtgtgttgcaacattgcttc-tttttcgttgggattgcttagtttgataatcattaggtcggattctg-ctcggttcgattcggacggagattgcgaagtccccgggttgaggcgaagcggcgcg-----gggtgcaggtgtcgtggatacggtcca-tttgactcctcacggtc-aaaaggcggccgtggatacggtctatttgactcctcacggtcaaaaggcggaagccgcacgtgtgccttcaa-ttg--tggagagaatgtagtagccagcaacgttcatactagcgcaggtcga-gg-cttaaaagattaaagtgt	   
>102 Clermontia kakeana JQ734857 
	atagaacatatttcattttcgt-gg-tgaata-ttttttttcttccgagtactattatgaacgatatgtacgtgtgttgcaacatagcttc-tttttcgttgggattgcttattttgataatcattcggtcggattctg-ctcggttcgattcggacggagattgcgaaatccc-gggttgaggcgatgcggcgcg-----gggtgcaggtttcgtggatacagttca-tttgtctcctcacggtc-aaaagggggccgtggatacggtctatttgactcctcacggtcaaaaggcgtaagccgcacgtgtgccttcaatttg--aggagagaatgtggtagccagcaacgttcatactagcgcaggtcgaggg-cttaaaagattaaagtgt	   
>103 Clermontia waimeae JQ734858 S. Perlman 15104 (BISH) 
	atagaacatatttcattttcgt-gg-tgaata-ttttttttcttccgagtactattatgaacgatatgtacgtgtgttgcaacatagcttc-tttttcgttgggattgcttagtttgataatcattcgttcggattctg-ctcggttcgattcggacggagattgcgaaatccc-gggttgaggcgatgcggcgcg-----gggtgcaggtttcgtggatacggttca-tttgtctcctcacggtc-aaaagggggccgtggatacggtctatttgactcctcacggtcaaaaggcggaagccgcacgtgtgccttcaa-ttg--aggagagaatgtggtagccagcaacgttcatactagcgcaggtcga-gg-cttaaaagattaaagtgt	   
>104 Clermontia kohalae JQ734859 K.R. Wood 4682 (BISH) 
	atagaacatatttcattttcgt-gg-tgaata-ttttttttcttccgagtactattatgaacgatatgtacgtgtgttgcaacatagcttc-tttttcgttgggattgcttagtttgataatcattcggtcggattctg-ctcggttcgattcggacggagattgcgaaatccc-gggttgaggcgatgcggcgcg-----gggtgcaggtttcgtggatacggtcca-tttgtctcctcacggtc-aaaagggggccgtggatacggtctatttgactcctcacggtcaaaaggcggaagccgcacgtgtgccttcaa-ttg--aggtgagaatgtggtagccagcaacgttcatactagcgcaggtcga-gg-cttaaaagattaaagtgt	   
>105 Clermontia grandiflora x micrantha JQ734860 J.S. Meidell/H.L. Oppenheimer 135 (BISH) 
	atagaacatatttcattttcgt-gg-tgaata-ttttttttcttccgagtactattatgaacgatatgtacgtgtgttgcaacattgcttc-tttttcgttgggattgcttagtgtgataatcattaggtcggattctg-ctcggttcgattcggacggagattgcgaagtccccgggttgaggcgatgcggcgcg-----gggtgcaggtgtcgtggatacggtcca-tttgtctcctcacggcc-aaaagggggccgtggatacggtctatttgactcctcacggtcaaaaggcggaagccgcacgtgtgccttcta-ttg--aggagagaatgtggtagccagcaacgttcatactaccgcaggtcga-gg-cttaaaagaataatgtgt	   
>106 Clermontia clermontioides ssp. rockiana AY007929 L.Struwe & V.A.Albert 1192 (NY) 
	NNNNNacatacttcattttcgt-gg-tgaata-ttNatNttcttccgagtactattatgaacgatatgtacgtgtgttgcaacatagctac-tttttcgttgggattgcttagtttgataatcattaggtcggattctg-ctcggttcgattcggacggagattgcgaagtccccgggttgaggcgatgcggcgcg-----gggtgcaggtgtcgtggatacggtcca-tttgtctcctcacggtc-aaaagggggccgtggatacggtctatttgactcctcacggtcaaaaggcggaagccgcacgtgtgccttcaa-ttg--aggagagaatgtggtagccagcaacgttcatactagcgcaggtccgagg-cttaaaagattaaagtgt	   
>107 Clermontia kohalae JQ734861 K.R. Wood 4682 (BISH) 
	atagaacatatttcattttcgt-gg-tgaata-ttttttttcttccgagtacaattaagaacgatatgtacgtgtgttgcaacatagcttc-tttttcgttgggattgcttagtttgataatcattcggtcggattctg-ctcggttcgattcggacggagattgcgaagtccccgggttgaggcgatgcggcgcg-----tggtgcaggtgtcgtggatacggtcca-tttgtctcctcacggtc-aaaagggggccgtggatacggtctatttgactcctcacggtc-aaaggcggaagccgcacgtgtgccttcaa-ttg--aggagagaatgtggtagccagaaacgttcatactagcgcatgtcga-gg-cttaaaagattaaagtgt	   
>108 Clermontia kakeana x micrantha JQ734862 T.G. Lammers 5847 (BISH) 
	atagaacatatttcattttcgt-gg-tgaat--ttttttttcttccgagtactataatgaacgatatgtacgtgtgttgcaacatagcttc-tttttcgttgggattgcttagtttgataatcattaggtcggattctg-ctcggttcgattcggacggagattgcgaaatccccgggttgaggcgatgcggcgcg-----gggtgcaggtgtcttgcatacggtcca-tttgtctcctcacggtc-aaaagggggccgtggatacggtctatttgactcctcacggtcaaaaggcggaagccgcacgtgtgccttcaa-ttg--aggagagaatgtggtagccagcaacgttcatactagcgcagatcga-gg-tttaaaagattaaagtgt	   
>109 Clermontia drepanomorpha JQ734863 R.L. Stemmermann 3989 (BISH) 
	atagaacatatttcattttcgt-gg-tgaata-ttttttttcttccgagtactattatgaacgatatgtacgtgtgttgcaacatagcttc-tttttcgttgggattgcttagtttgataatcattaggtcggattctg-ctcggttctattcggacggagattgcgaagtccccgggttgaggcgatgcggcgcg-----gggtgcaggtgtcgtggatacggtcca-tttgtctcctcacggtc-gaaagggggccgtggatacggtctatttga-tcctcacggtcaaatggcggaagccgctcgtgtgccttcaa-ttg--aggagagaatgtggtagccagcaacgtttatactagcgcaggtcga-gg-cttaaaagattaaagtgt	   
>110 Clermontia calophylla JQ734864 J.F. Rock 8814 (BISH) 
	atagaacatatttcattttcgt-gg-tgaata-tttttcttcttccgagtactattatgaacgatatgtacgtgtgttgcaacatagcttc-tttttcgttgggattgcttagtttgataatcattcggtcggattctg-ctcggttcgattcggacggagattgcgaaatccccgggttgagaagatgcggcgcg-----gggtgcaggtgtcgtggatacggtcca-tttgtctcctcacggtc-aaaagggggccgtggatacggtctatttgactcctcacggtcaaaaggcggaagccgcacgtgtgccttcaa-ttg--aggagagaatgtggtagctagcaacgttcatactagcgcaggtcga-gg-cttaaaagattaaagtgt	   
>111 Clermontia parviflora AY007956 L.Struwe & V.A.Albert 1199 (NY) 
	atagaacatatttcattttcgt-gg-tgaata-ttttttttcttccgagtactattatgaacgatatgtNcgtgtgttgcaacatagcttt-ttttNNgttgggattgcttagtttgataatcattaggtcggattctg-ctcggttcgattcggacggagattgcgaagtccccgggttgaggcgatgcggcgcg-----gggtgcaggtgtcgtggatacggtcca-tttgtctcctcacggtc-aaaagggggccgtggatacggtctatttgactcctcacggtcaaaaggcggaagccgcacgtgtgccttcaa-ttg--aggagagaatgtggtagccagcaacgttcatactagcgcaggtcgN-gg-cttaaaagattaaagtgt	   
>112 Clermontia clermontioides JQ734865 L.W. Cuddihy & S. Anderson 680 (BISH) 
	atagaacatatttcattttcgt-gg-tgaata-ttttttttcttccgagtactattatgaacgatatgtacgtgtgtggcaacatagcttc-tttttcgttgggattgcttagtttgataatcattcggtcggattctg-ctcggttcgattcggacggagattgcgaaatccccggtttgaggcgatgcggcgcg-----gggtgcaggtgtcgtggatacggtcca-tttgtctcctcacggtc-aaaagggggccgtggatacggtctatttgactccacacggtcaaaaggcggaagccgcacgtgtgccttcaa-ttg--aggagagaatgtggtagccagcaacgttcatactagcgcaggtcga-gg-ctttaaagattaaagtgt	   
>113 Clermontia oblongifolia ssp. mauiensis JQ734866 J.F. Rock sn. (BISH) 
	atagaacatatttcattttcgt-gg-tgaata-tattttttcttccgagtactattatgaacgatatgtacgtgtgttgcaacatagcttc-tttttcgttgggattgcttagtttgataatcattcggtcggattctg-ctcggttcggttcggacggagattgcgaagtccccgggttgaggcgatgcggcgcg-----gggtgcaggtgtcgtggatacggtcca-tttgtctcctcacggtc-aaaagggggccgtggatacggtctacttgactcctcacggtcaaaaggctgaaaccgcacgtgtgccttcaa-ttg--aggagagaatgtggtagccagcaacgttcatactagcgcaggtcga-gg-cttaaaagattaaagtgt	   
>114 Clermontia persicifolia JQ734867 T.G. Lammers 5485 (BISH) 
	atagaacatatttcattttcgt-gg-tgaatt-ttttttttcttccgagtactattatgaacgatatgtacgtgtgttgcaacatagcttc-tttttctttgggattgcttagtttgataatcattagatcggattctg-ctcggttcgattcggacagagattgcgaagtccccgggttgaggcgatgcggcgcg-----gggtgcaggtgtcgtggatacggtcca-tttgtctcctcacggtc-aaaagggggccgtggatacggtctatttgactcctcacggtcaaaaggcggaagccgcacgtgtcccttcaa-ttg--aggagagaatgtggtagccagcaacgttcatactagcgcaggtcga-gg-cttaaaagattaaagtgt	   
>115 Clermontia pallida JQ734868 M. Buck 2 (BISH) 
	atagaacatatttcattttcgt-gg-tgaata-ttttttttcttccgagtactattatgaacgatatgtacgtgtgttgcaacatagcttc-tttttcgttgggattgcttagtttgataatcattcggtcggattctg-ctcggttcgattcggacgaagattgcgaaatccccgggttgaggcgatgcgtcgcg-----gggtgcaggtgtcgtggatacggtcca-tttgtctcctcacggtc-aaaagggggccgtggatacggtctatttgactcctcacggtcaaaaggcggaagccgcacgtgtgccttcaa-ttg--aggagagaatgtggtagccagcaacgttcaaactagcgcaggtcga-gg-cttaatagattaaagtgt	   
>116 Clermontia clermontioides JQ734869 L.W. Cuddihy & S. Anderson 680 (BISH) 
	atagaacatatttcattttcgt-gg-tgaata-ttttttttcttccgagtactattatgaacgatatgtacgtgtgttgcaacatagcttc-tttttcgttgggattgcttagtttgataatcattcggtcggattctg-ctcggttcgattcggacggagattgcgaaatccccaggttgaggcgatgcggcgcg-----gggtgcaggtgtcgtggatacggtccg-tttgtctcctcacggtc-aaaagggggccgtggatacggtctatttgactcctcacggtcaaaaggtggaagtcgcacgtgtgccttcaa-ttg--aggagagaatgtggtagccagcaacgttcatactagcgcaggtcga-gg-cttaaaagattaaagtgt	   
>117 Clermontia pallida JQ734870 M. Buck 2 (BISH) 
	atagaacatatttcattttcgt-gg-tgaata-ttttttttcttccgagtactattatgaacgatatgtacgtgtgttgcaacatagcttc-tttttcgttgggattgcttagtttgataatcattaggtcggattatg-ctcggttcgattcggacggagattgcgaagtccccaggttgaggcgatgcggcgcg-----ggttgcaggtgtcgtggatacggtcca-tttgtctcctcacggtc-aaaagggggccgtggatacggtctatttaactcctcacggtcaaaaggcggaaaccgcacgtgtgccttcaa-ttg--aggagagaatgtggtagccagcaacgttcatactagcgcaggtcga-gg-cttaaaagattaaagtgt	   
>118 Clermontia drepanomorpha JQ734871 R.L. Stemmermann 3979 (BISH) 
	atagaacatatttcattttcgt-gg-tgaata-ttttttttcttccgagtactattatgaacgatatgtacgtgtgttgcaacatagcttc-tttttcgttgggattccttagtttgataatcattcggtcggattctg-ctcggttcgattcggacggagattgcgaaatccccgggttgaggcgatgcggcgcg-----gggtgcagttgtcgtggatacggtcca-tttgtctcctcacggtc-aaaagggggccgtggatacggtctatttgactcctcacggtcaaaaggcggaaaccgcacgtgtgccttcaa-ttg--aggagagaatgtggtagccagcaacgttcatagtagcgcaggtcga-gg-cttaaaagattaaagtgt	   
>119 Clermontia oblongifolia ssp. mauiensis AY007949 L.Struwe & V.A.Albert 1340 (NY) 
	atagaacatatttcattttcgt-gg-tgaata-ttttttttcttccgagtactattatgaacgatatgtacgtgtgttgcaacatagcttc-tttttcgNtgggattgcttagtttgataatcattNggtcggattctg-ctcggttcgattcggacggagattgcgaagtccccgggttgagNcgaNgcggNgcg-----gggtgcaggtgtcgtggatacggtcca-tttgtctcctcacggtc-aaaagggtgccgtggatacggtctatttgactcctcacggtcaaaaggcggaagccgcacgtgtgccttcaa-ttg--aggagagaatgtggtagccagcaacgttcatactagcgcaggtcga-gg-cttaaaagattaaagtgt	   
>120 Clermontia grandiflora JQ734872 G. Gillett 2428 (BISH) 
	atagaacctatttcattttcgt-gg-tgaata-ttttttttcttccgagtactattatgaacgatatgtacgtgtgttgcaacatagcttc-tttttcgttgggattgcttagtttgataatcattaggtcggattctg-ctcggttcgattcggacggagattgcgaagtccccgggttgaggcgatgcggcgcg-----gggtgcaggtgtcgtggatacggtcca-tttgtctcttcacggtc-aaaagggggccgtggatacggtctatttgactcctcacgttcaaaaggcggaaaccgcacgtgtaccttcaa-ttg--aggagagaatgtggtagccagcaacgttcatactagcgcaggtcga-gg-cttaaaagattaaagtgt	   
>121 Clermontia clermontioides ssp. clermontioides JQ734873 J. Davis 264 (BISH) 
	atagaacatatttcattttcgt-gg-tgaatatttttttttcttccgagtactattatgaacgatatgtacgtgtgttgcaacatagcttc-tttttcgttgggattgcttagtttgataatcattaggtcggattctg-ctcgtttcgattcggacggagattgcgaagtccccgggttgaggcgacgcggcgcg-----gggtgcaggtgtcgtggatacggtcca-tttgtctcctcacggtc-aaaagggggccgtggatacggtctatttgactccccacggtcaaaaggcggaagccgctcgtgtgccttcaa-ttg--aggagagaatgtggtagccagcaacgttcatactagcgcaggtcga-gg-gttaaaagattaaagtgt	   
>122 Clermontia peleana JQ734874 C.N. Forbes 720H (BISH) 
	atagaacatatttcattttcgt-gg-tgaata-ttttttttcttccaagtactattatgaacgatatgtacgtgtgttgcaacatagcttc-tttttcgttgggattgcttagtttgataatcattaggtcgaattctg-ctcggttcgattcggactgagattgcgaagtccccgggttgaggcaatgcggcgcg-----gggtgcaggtgtcgtggatacggtcca-tttgtctcctcacggtc-aaaagggggccgtggatacggtctatttgactcctcacggtcaaaaggcggaagccgcacgtgtgccttcaa-ttg--aggagagaatgtggtagccagcaacgttcatactagcgcaggtcga-gg-tttaaaagattaaagtgt	   
>123 Clermontia clermontioides ssp. clermontioides JQ734875 J. Davis 264 (BISH) 
	atagaacatatttcattttcgt-gg-tgaata-ttttttttcttccgagtactattatgaacgatatgtacgtgtgttgcaacatagcttc-tttttcgttgggattgcttagtttgataatcattcggtcggattctg-ctctgttcgattcggacggagattgcgaaatccccgggttgaggcgatgcgacgcg-----gggtgcaggtgtcgtggatacggtcca-tttgtctcctcacggtc-aaaagggggccgtggatacggcctatttgactcctcacggtcaaaagacggaagccgcacgtgtgccttcaa-ttg--aggagagaatgtggtagccagcaacgttcatactagcgcaggtcga-gg-cttaaaagattaaagtgt	   
>124 Clermontia drepanomorpha�JQ734876 R.L. Stemmermann 3979 (BISH)  
	atagaacatatttcattttcgt-gg-tgaa---tattttttcttccgagtactattatgaacgatatgtacgtgtgttgcaacatagcttc-tttttcgttgggattgcttagtttgataatcattaggtcggattctg-ctcggttctattcggacggagattgcgaagtccccgggttgaggcgatgcgccgcg-----gggtgcaggtgtcgtggatacggtcca-tttgtctcctcacggtc-aaaagggggccgtggatacggtctatttgactcctcacggtcaaaagggggaaaccgcacgtgtgccttcaa-ttg--aggagagaatgtggtagccagcaacgttcatactagcgcaggtcga-gg-cttaaaagattaaagtgt	   
>125 Clermontia oblongifolia 
	atagaacatatttcattttcgc-gg-tgaata-ttttttttcttccgagtac-aatatgaacgatatgtacgtgtgttgcaacatagcttc-tttttcgttgggattgcttagtttgataatcattaggtcggattctg-ctcggttcgattcggacggagattgcgaaatccccgggttgaggcgatgcggcgcg-----gggtgcaggtgtcgtggatacggtcca-tttgtctcc-cacggtc-aaaagggggccgtggatacggtctatttgactcctcacggtcaaaagggggaaaccgcacgtgtgccttcaa-ttg--aggagagaatgtggtagccagcaacgttcatactagcgcaggtcga-gg-cttaaaagattaaagtgt	   
>126 Clermontia clermontioides ssp. clermontioides JQ734878 J. Davis 264 (BISH)
	atagaacatatttcattttcgt-gg-tgaata-ttttttttcttccgagtactattatgaacgatatgtacgtgtgttgcaacatagcttc--tttttgttgggattgcttagtttgataatcattcggtcagattctg-ctcggttcgattcggacggagattgcgaattccccgggttgaggcgatgcggcgcg-----gggtgcaggtgtcgtggatacggtcca-tttgtctcctcacggtc-aaaagggggccgtggatacggtctatttgactcctcacggtcaaaaggcggaagccgctcgtgtgccttcaa-ttg--aggagagaatgtggtagccagcaacgttcatactagcgcaggtcga-gg-cttaaaagattaaagtgt	   
>127 Clermontia peleana �JQ734879 C.N. Forbes 720H (BISH) 
	atagaacatatttcattttcgt-gg-tgaatatttttttttcttccgagtactattatgaacgatatgtacgtgtgttgcaacatagcttc-tttttcattgggattgcttagtttgataatcattaggtcggattctg-ctcggttcgattcggacggagattgcgaagtccccgggttgaggcgatgcggcgcg-----gggtgcaggtgccgtggatacggtcca-tttgtctcctcacggtc-aaaagggggccgtggatacggtctatttga-tcctcacggtcaaaaggtggaagccgctcgtgtgccttcaa-ttg--aggagagaatgtggtagccagcaacgttcatactagcgcaggtcga-gg-cttaaaagattaaagtgt	   
>128 Clermontia drepanomorpha JQ734880 R.L. Stemmermann 3979 (BISH) 
	atagaacatatttcattttcgt-gg-tgaata-tttattttcttccgagtactattatgaacgatatgtacgtgtgttgcaacatagcttc-tttttcgttgggattgcttagtttgataatcattaggtcggattctg-ctcggttctattcggacggagattgcgaagtccccgggttgaggcgatgcggcgcg-----gggtgcaggtgtcgtggatacggtcca-tttgtctcctcacggtc-aaaagggggccgtggatacggtctatttga-tcctcacggtcaaaaggcggaagccgctcgtgtgcctttaa-ttg--aggagagaatgtggtagccagcaacgttcatactagcgcaggtcga-gg-cttaaaatattaaagtgt	   
>129 Clermontia kakeana JQ734881
	atagaacatatttcattttcgt-gg-tgaata-ttttttttcttccgagtactattatgaacgatatgtacgtgtgttgcaacatagcttc-tttttcgttgggattgcttagtttgataatcattaggtcggattctg-ctcggttcgattcagacggagattgcgaagtcccaaggttgaggcgatgcggcgcg-----gggtgcaggtgtcgtggatacggtcca-tttgtctcctcacggtc-aaaagggggccgtggatacggtctatttgactcctcatggtcaaaaggcggaagccgcacgtgtgccttcaa-ttg--aggagagaatgtggtagccagcaacgttcatactagcgcaggtcga-gg-cttaaaagattaaagtgt	   
>130 Clermontia kakeana x micrantha JQ734882 T.G. Lammers 5847 (BISH)   
	atagaacatatttcattttcgt-gg-tgaata-ttttttttcttccgagtactattatgaacgatatgtacgtgtgttgcaacattgcttc-tttttcgttgggattgcttagtttgataatcattaggtcggattctg-ctcggttcgattcggacggagattgcgaagtccccgggttgaggcgatgcggcgcg-----gggtgcaggtgtcgtggatacggtcca-tttgtctcttcacggtc-aaaagggggccgtggatacggtctatttgactcctcacggtcaaaaggcggaagccgcacgtgtgccttcaa-ttg--aggagagaatgtggtagccagcaacgttcatactagcgcaggtcga-gg-cttaaataattaaagtgt	   
>131 Clermontia waimeae JQ734883 S. Perlman 15104 (BISH) 
	atagaacatatttcattttcgt-gg-tgaata-ttttttttcttccgagtactattatgaacgatatgtacgtgtgttgcaacatagcttc-tttttcgttgggattgcttagtttgataatcattaggtcggattctg-ctcggttcgattcggacggagattgcgaagtctcctggttgaggcaatgcggcgcg-----gggtgcaggtgtcgtggatacggtcca-tttgtctcctcacggtc-aaaagggggccgtggatacggtctatttgactcctcacggtcaaaaggcggaagccccacgtgtgccttcaa-ttg--aggagagaatgtggtagccagcaacgttcatactagcgcaggtcga-gg-cttaaaagattaaagtgt	   
>132 Clermontia kohalae JQ734884 K.R. Wood 4682 (BISH) 
	atagaacatatttcattttcgt-cg-tgaata-tttattttcttccgagtactattatgaacgatatgtacgtgtgttgcaacatagcttc-tttttcgttgggattgcttagtttgataatcattcggtcggattctg-ctcggttcgattcggacggagattgcgaaatccccgggttgaggcgatgcggcgcg-----gggtgcaggtgtcgtggatacggtcca-tttgtctcctcacggtc-aaaagggggccgtggatacggtctatttgactccacacggtcaaaaggcggaagccgcacgtgtgccttcaa-ttg--aggagagaatgtggtagctagcaacgttcatactagcgcaggtcga-gg-cttaaaagattaaagtgt	   
>133 Clermontia oblongifolia ssp. mauiensis JQ734885 J.F. Rock sn. (BISH) 
	atagaacatatttcattttcgt-gg-tgaata-ttttttttcttccgagtactattatgaacgatatgtacgtgtgttgcaacatagcttc-tttttcgttgggattgcttagtttgataatcattcggtcggattctg-cttggttcgattcggacggagattgcgaagtccccgggttgaagccatgcggcgcg-----gggtgcaggtgtcgtggatacggtcca-tttgtctcctcacggtc-aaaagggggccgtggatacggtctatttgactcctcacggtcaaaaggcggaagccgcacgtgtgccttcaa-ttg--aggagagaatgtggtagccaacaacgttcatactagcgcaggtcga-gg-cttaaaagattaaagtgt	   
>134 Clermontia drepanomorpha JQ734886 R.L. Stemmermann 3989 (BISH) 
	atagagcatatttcattttcgt-gg-tgaata-tttattttcttccgagtactattatgaacgatatgtacgtgtgttgcaacatagcttc-tttttcgttgggattgcttagtttgataatcattcggtcggattctg-ctcggttcgattcggacggagattgcgaaatccccgggttgaggcgatgcggcgcg-----gggtgcaggtgtcgtgggtacggtcca-tttgtctcctcacggtc-aaaagggggccgtggatacggtctatttgactcctcacggtcaaaaggtggaagccgcacgtgtgccttcaa-ttg--aggagagaatgtggtagccagcaacgttcatactagcgcaggtcga-gg-cttaaaagattaaagtgt	   
>135 Clermontia montis-loa x parviflora JQ734887 T.G. Lammers 5419 (BISH) 
	atagaacatatttcattttcga-gg-tgaata-ttttttttcttccgagtactattatgaacgatatgtacgtgtgttgcaacatagcttc-tttttcgttgggattgcttagtttgataatcattcggtcggattctg-ctcggttcgattcggacggagattgcgaaatccccgggttaaggcgatgcggcgcg-----gggtgcaggtgtcgtggatacggtcca-tttgtctcctcacggtc-aaaagggcgccgtggatacggtctatttgactcctcacggtcaaaaggcggaagccgcacgtgtgccttcaa-ttg--aggagagaatgtggtagccagcaacgttcatactagcgcaggtcga-gg-cttaaaagattaaagtgt	   
>136 Clermontia oblongifolia ssp. oblongifolia AY007951 T.G.Lammers et al. (NY) 
	ataNaacatatttcattttcgt-gg-tgaatt-ttttttttcttccgagtactattatgaacgatatgtacgtgtgttgcaacatagcttc-tttttcgttgggattgcttagtttgataatcattaggtcggattctg-ctcggttcgattcggacggagattgcgaagtccccgggttgaggcgaagcggcgcg-----gggtgcaggtgtcgtggatacggtcca-tttgtctcctcacggtc-aaaagggggccgtggatacggtctatttgacNcctcacggtcaaaaggcggaagccgcacgtgtgccttcaa-ttg--aggagagaatgtggtagccagcaacgttcatactagcgcaggtcga-gg-attaaaagattaaagtgt	   
>137 Clermontia grandiflora JQ734888 G. Gillett 2428 (BISH) 
	atagaacatatttcattttcgt-gg-tgaata-ttttttttcttccgagtactattatgaacgatatgtacgtgtgttgcaacattgcttg-tttttcgttgggattgcttagtttgataatcattaggtcggattctg-ctcggttcgattcggacggagattgcgaagtccccgggttgaggcgaagcggcgcg-----gggtgcaggtatcgtggatacggtcca-tttgtctcctcacggtc-aaaagggggccgtggatacggtctatttgactcctcacggtcaaaaggcggaagccgcacgtgtgccttcaa-ttg--aggagaaaatgtggtagccagcaacgttcatactagcgcaggtcga-gg-cttaaaagattaaagtgt	   
>138 Clermontia oblongifolia  JQ734889 
	atagaatatatttcattttcgt-gg-tgaata-ttttttttcttccgagtactatgatgaacgatatgtacgtgtgttgcaacatagcttc-tttttcgttgggattgcttagtttgataatcattaggtcggattttg-ctcggttcgattcggacggagattgcgaagtccccgggttgaggcgatgcggcgcg-----gggtgcaggtgtcgtggatacggtcca-tttgtctcctcacggtc-aaaagggggccgtggatacggtctatttgactcctcacggtcaaaaggcggaagccgcacgtgtgccttcaa-ttg--aggagaaaatgtggtagccagcaacgttcatactagcgcaggtcga-gg-cttaaaagattaaagtgt	   
>139 Clermontia lindseyana JQ734890 G. Clarke 689 (BISH)  
	atagaacatatttcattttcgt-gg-tgaata-ttttttttcttctgagtactattatgaacgatatgtacgtgtgttgcaacatagcttc-tttttcgttgggattgcttagtttgataatcattaggtcggattctg-ctcggttcgattcggacggagattgcgaaatccccgggttgaggcgatgcggcgcg-----gggtgcaggtgccgtggatacggtcca-tttgtctcctcacggtc-aaaagggggccgtggatacggtttatttgactcctcacggtcaaaaggcggaagccgtacgtgtgccttcaa-ttg--aggagagaatgtggtagccagcaacgttcatactagcgcaggtcga-gg-cttaaaagattaaagtgt	   
>140 Clermontia arborescens ssp. waikoluensis JQ734891 J.D. Jacobi 1515 (BISH)  
	atagaacatatttcattttcgt-gg-tgaata-ttttttttcttccgagtactattatgaacgatatgtacgtgtgttgcaacatagcttc-tttttcgttgggattgcttagtttgataatcattaggtcggattctt-ctcggttcgattcggacggagattgcgaagtcccagggttgaggcgatgcggcgcg-----gggtgcaggtgtcgtggatacggtcca-tttgtctcttcacggtc-aaaagggggccgtggatacggtctatttgactcctcacggtcaaaaggcggaagccgcacgtgtgtcttcaa-ttg--aggagagaatgtggtagccagcaacgttcatactagcgcaggtcga-gg-cttaaaagattaaagtgt	   
>141 Clermontia arborescens ssp. waikoluensis JQ734892 J.D. Jacobi 1515 (BISH) 
	atagaacatatttcattttcgt-gg-tgaata-ttttttttcttccgagtactattatgaacgatatgtacgtgtgttgcaacattgcttc-tttttcgttgggattgcttagtttgataatcattaggtcggattctg-ctcggttcgattcggacggagattgcgaagtcccagggttgaggcgatgcggcgcg-----gggtgcaggtgtcgtggatacggtcca-tttgtctcttcacggtc-aaaagggggccgtggatacggtctatttgactcctcacggtcaaaaggcggaagccgcacgtgtgccttcaa-ttg--aggagagaatgtggtagccagcaacgttcatactagcgcaggccga-gg-cttaaaagattaaagtgt	   
>142 Clermontia arborescens ssp. waikoluensis JQ734893 J.D. Jacobi 1515 (BISH)
	atagaacatatttcattttcgt-gg-tgaata--tttttttcttccgagtactattatgaacgatatgtacgtgtgttgcaacattgcttc-tttttcgttgggattgcttagtttgataatcattaggtcggattctg-ctcggttcgattcggacggagattgcgaagtccccgggttgaggcgatgcggcgcg-----gggtgcaggtgtcgtggatacggtcca-tttgtctcctcacggtc-aaaagggggccatggatacggtctatttgactcctcacggtcaaaaggcggaagccgcacgtgtgccttcaa-ttg--aggagagaatgtggtagccagcaacgttcatactaccgcaggtcga-gg-cttaaaagaataatgtgt	   
>143 Clermontia peleana JQ734894 K.R. Wood 2599 (BISH) 
	atagaacatatttcattttcgt-gg-tgaata-ttttttttcttctgagtactattatgaacgatatgtacgtgtgttgcaacatagcttc--ttttcgttgggattgcttagtttgataatcattaggtcggattctg-ctcggttcgattcggacggagattgcgaagtccccgggttgaggctatgcggcgcg-----gggtgcaggtgtcgtggatacggtcca-tttgtctcctcacggtc-aaaagggggccgtggatacggtctatttgactcctcacggtgaaaaggcggaagccgcacgtgtgccttcaa-ttg--aggagagaatgtgg-agccagcaacgttcatactagcgcaggtcga-gg-cttaaaagattaaagtgt	   
>144 Clermontia pallida AY007953 O.Degener et al. 7836 (NY) 
	atagaacatatttcattttcgt-gg-tgaata-ttttttttcttccgagtactattatgaacgatatgtccgtgtgttgcaacatagcttc-tttttcgttgggattgcttagtttgataatcattNggtcggattctg-ctcggttcgattcggacggagattgcgaaatccccgggttgaggcgatgcggcgcg-----gggtgcaggtgtcgtggatacggtcca-tttgtctcctcacggtc-aaaagggggccgtggatacggtctatttgactcctcacggtcaaaaggcggaagccgcacgtgtgccttcaa-ttg--aggagagaatgtggtagccagcaacgttcatactagcgcaggtcga-gg-cttaaaagattaaagtgt	   
>145 Clermontia oblongifolia JQ734895 
	atagaacatatttcattttcgt-gg-tcaat--ttttttttcttccgagtactattatgaacgatatgtacgtgtgttgcaacatagctta-tttttcgttgggattgcttagtttgataatcattaggtcggattctg-ctcggttcgattcggacggagattgcgaagtccccgggttgaggcgatgcggcgcg-----gggtgcaggtgtcgtggatacggtcca-tttgtctcctcacggtc-aaaagggtgccgtggatacggtctatttgactcctcacggtcaaaaggcggaagccgcacgtgtgccttcaa-ttg--aggagagaatgtggtagccagcaacgttcatactagcgcaggtcga-gg-cttaaaagattaaagtgt	   
>146 Clermontia calophylla JQ734896 J.F. Rock 8814 (BISH)
	atagaacatatttcattttcgt-gg-tgaata--tttttttcttccgagtactattatgaacgatatgtacgtgtgttgcaacatagcttc-tttttcgttgggattgcttagtttgataatcattaggtcggattctg-ctcggttcgattcggactgagattgcgaagtccccgggttgaggcaatgcggcgcg-----gggtgcaggtgtcgtggatacggtcca-tttgtctcctcacggtc-aaaagggggccgtggatacggtctatttgactcctcacggtcaaatggcggaagccgcacgtgtgccttcaa-ttg--aggagagaatgtggtagccagcaacgttcatactagcgcaggtcga-gg-cttaaaagattaaagtgt	   
>147 Clermontia calophylla�JQ734897 J.F. Rock 8814 (BISH)
	atagaacatatttcattttcgt-gg-tgaata-tttattttcttccgagtactattatgaacgatatgtacgtgtgttgcaacatagcttc-tttttcgttgggattgcttagtttgataatcattaggtcggattctg-ctcggttcgattcggacggagattgcgaagtccccgggttgaggcgatgcggcgcg-----gggtgcaggtgtcgtggatacggtcca-tttgtctcctcacggtc-aaaagggggccgtggatacggtctatttgactcctcacggtcaaaaggcggaaaccgcacgtgtgccttcaa-ttg--aggagagaatgtggtagccagccacgttcatagtagcgcaggtcga-gg-c-taaaagattaaagtgt	   
>148 Clermontia parviflora JQ734898 J.D. Jacobi 1339 (BISH) 
	atagaacatatttcattttcgt-gg-tgaata-ttttatttcttccgagtactattatgaacgatatgtacgtgtggtgcaacatagcttc-tttttcgttgggattgcttagtttgataatcattaggtcggattctg-ctcggttcgattcggacggagattgcgaagtccccgggttgaggcgatgcggcgcg-----gggtgcaggtgtcgtggatacggtcca-tttgtctcctcacggtc-aaaagggggccgtggatacggtctatttgactcctcacggtcaaaaggcggaaaccgcacgtgtgccttcaa-ttg--aggagagaatgtggtagccagcaacgttcatactagcgcaggtcga-gg-cttaaaagattaaagtgt	   
>149 Clermontia waimeae JQ734899 S. Perlman 15104 (BISH) 
	atagaacatatttcattttcgt-gg-tgaata-ttttttttcttccgagtactattatgaacgatatgtacgtgtgttgcaacatagcttc-tttttcgttgggattgcttagtttgataatcaatcggtcggattctg-ctcggttcgattcggacggagattgcgaaatccccgggttgaggcgatgcggcgcg-----gggtgcaggtgtcgtggatacggtcca-tttgtctcctcatggtc-aaaagggggccgtggatacggtctatttgactcctcacggtcaaaaggcggaagccgcacgtgtgccttcaa-ttg--aggagagaatgtggtagccagcaacgttcatactagcgcaggtcga-gg-cttaaaagattaaagtgt	   
>150 Clermontia kakeana x micrantha JQ734900 T.G. Lammers 5847 (BISH) 
	atagaacatatttcattttcgt-gg-tgaata-ttttttttcttccgagtactattatgaacgatatgtacgtgtgttgcaacatagcttc-tttttcgttgggattgcttagtttggtaatcattaggtcagattctg-ctcggttcgattcggacggagattgcgaagtccccgggttgaggcgatgcggcgcg-----gggtgcaggtgtcgtggatacggtcta-tttgtctcctcacggtc-aaaagggggccgtggatacggtctatttgactcctcacggtcaaaaggcggaagccgcacgtgtgccttcaa-ttg--aggagagaatgtggtagccagcaacgttcatactagcgcaggtcga-gg-cttaaaagattaaagtgt	   
>151 Clermontia lindseyana JQ734901 G. Clarke 689 (BISH) 
	atagaacatatttcattttcgt-gg-tgaata-ttttttttcttccgagtactattatgaacgatatgtacgtgtgttgcaacatagcttc-tttttcgttgggattgcttagtttgataatcattcggtcggattctg-ctcggttcgattcggacggagattgcgaaatccccgggttgaggcgatgcggcgcg-----gggtgcaggtgtcgtggatacggtcca-tttgtctcctcacggtc-aaaagggggccgtggatacggtctatttgactcctcacggtcaaaaggtggaagccgcacgtgtgccttcaa-ttg--aggagagaatgtggtagccagcaacgttcatagtagcgcaggtcga-gg-cttaaaagattaaagtgt	   
>152 Clermontia oblongifolia JQ734902 
	atagaacatatttcattttcgt-gg-tgaata-ttttttttcttccgagtactattatgaacgatatgtacgtgtgttgcaacatagcttc-tttttcgttgggattgcttagtttgataatcattcggtcggattctg-ctcggttcgattcggacggagattgcgaaatccccgggttgaggcgatgcggcgcg-----gggtgcaggtgtcgtggatacggtcca-tttgtctcctcacggtc-aaaagggtgccgtggatacggtctatttgactcctcacggtcaaaaggcggaagccgcacgtgtgccttcaa-ttg--aggagagaatgtggtagccagcaacgttcatactagcgcaggtcga-gg-cttagaagattaaagtgt	   
>153 Clermontia arborescens ssp. waikoluensis JQ734903 J.D. Jacobi 1515 (BISH) 
	atagaacatatttcattttcgt-gg-tgaatatttttttttcttccgagtactattatgaacgatatgtacgtgtgttgcaacattgcttc-tttttcgttgggattgcttagtttgataatcattaggtcggattctg-ctcggttcgattcggacggagattgcgaagtccccgggttgaggcgatgcggcgcg-----gggtgcaggtgtcgtggatacggtcca-tttgtctcctcacggtc-aaaagggggccgtggatacggtctatttgactcctcacggtcaaaaggcggaagccgcacgtgtgccttcaa-ttg--aggagagaatgtggtagccagcaacgttcatactagcgcaggtcga-gg-cttaaaagaataatgtgt	   
>154 Clermontia montis-loa x parviflora�JQ734904 T.G. Lammers 5419 (BISH) 
	atagaacatatttcattttcgt-gg-tgaata-ttttttttcttccgagtactattatgaacgatatgtacgtgtgttgcaacatagcttc-tttttcgatgggattgcttagtttgataatcattaggtcggattctg-ctcggttcgattcggacggagattgcgaagtccccaggttgaggcgatgcggcgcg-----gggtacaggtgtcgtggatacggtcca-tttgtctcctcacggtc-aaaagggggccgtggatacggtctatttgactcctcacggtcaaaaggcggaagccgcacgtgtgccttcaa-ttg--aggagagaatgtggtagccagcaacgttcatactagcgcaggtcga-gg-cttaaaagattaaagtgt	   
>155 Clermontia montis-loa JQ734905 F.R. Warshauer 1638 (BISH) 
	atagaacatatttcattttcgt-gg-tgaata-ttttttttcttccgagtactattatgaacgatatgtacgtgtgttgcaacatagcttc-tttttcgttgggattgcttagtttgataatcattcggtcggattctg-ctcggttcgattcggacggagattgcgaagtccccgggttgaggcgatgcggcacg-----gggtgcaggtgtcgtggatacggtcca-tttgtctcctcacggtc-aaaagggggccgtggatacggtctatttgactcctcacggtcaaaaggcggaagccgctcgtgtgccttcaa-ttg--aggagagaatgtggtagctagcaacgttcatactagcgcaggtcga-gg-cttaaaagattaaagtgt	   
>156 Clermontia pallida JQ734906 M. Buck 2 (BISH) 
	atagaacatatttcattttcgt-gg-tgaata-ttttttttcttccgagtactattatgaacgatatgtacgtgtgttgcaacatagcttc-tttttcgttgggatttcttagtttgataatcatttggtcggattctg-ctcggttcgattcggacagagattgcgaagtccccgggttgaggcgatgcggcgcg-----gggtgcaggtgtcgtggatacggtcca-tttgtctcctcacggtc-aaaagggggccgtggatacggtctatttgactcctcacggtcaaaaggcggaagccgcacgtgtgccttcaa-ttg--aggagagaatgtggtagccagcaacgttcatactagcgcaggtcga-gg-cttaaaagattaaagtgt	   
>157 Clermontia lindseyana JQ734907 G. Clarke 689 (BISH) 
	atagaacatatttcattttcgt-gg-tgaata-ttttttttcttccgagtactattatgaacgatatgtacgtgtgttgcaacatagcttc-tttttcgttgggattgcttagtttgataatcattaggtcggattctg-ctcggttcgattcggacggagattgcgaaatccccgggttgaggcgatgcggcgcg-----gggtgcaggtgtcgtggatacggtcca-tttgtctcctcacggtc-aaaagggagccgtggatacggtctatttgactcctcacggtcaaaaggcggaagccgcgcgtgtgccttcaa-ttg--aggagagaatgtggtagctagcaacgttcatactagcgcaggtcga-gg-cttaaaagattaaagtgt	   
>158 Clermontia kohalae JQ734908 K.R. Wood 4682 (BISH) 
	atagaacatatttcattttcgt-gg-tgaata-tttattttcttccgagtactattatgaacgatatgtacgtgtgttgcaaaatagcttc-tttttcgttgggattgcttagtttgataatcattaggtcggattctg-ctcggttcgattcggacggagattgcgaagtccccgggttgaggcgatgcggcgcg-----gggtgcaggtgtcgtggatacggtcca-tttgtctcctcacggtc-aaaagggggccgtggatacggtctatttgactcctcacggtcaaaaggcggaagccgcacgtgtgccttcaa-ttg--aggagagaatgtggtagctagcaacgttcatactagcgcaggtcga-gg-cttaaaagattaaagtat	   
>159 Clermontia kohalae AY007942 O.Degener et al. 31570 (NY) 
	atagaacatatttcattttcgt-gg-tgaata-tttNttttcttccgagtactattatgaacgatatgtacgtgtgttgcaacatagcttc-tttttcgttgggattgcttagtttgataatcattcggtcggattctg-ctcggttcgattcggacggagattgcgaaNtccccgggttgaggcgatgcggcgcg-----gggtgcaggtgtcNtggatacggtcca-tttgtctcctcacggtcaaaaagggggccgtggatacggtctatttgactcctcacggtcaaaaggcggaaNccgcacgtgtgccttcaa-ttg--aggagagaatgtggtagccagcaacgttcatactagcgcaggtcga-gg-cttaaaagattaaagtgt	   
>160 Clermontia grandiflora x micrantha JQ734909 J.S. Meidell/H.L. Oppenheimer 135 (BISH)  
	atagaacatatttcattttcgt-gg-tgaata-ttttttttcttccgagtactattatgaacgatatgtacgtgtgttgcaacatagcttc-tttttcgttgggattgcttagtttgataatcattaggtcggattctg-ctcggttcgattcggacggagattgcgaagtccccgggttgaggcgaagcggcgcg-----gggtgcaggtgtcgtggatacggtcca-tttgtctcctcacggtc-aaaagggggccgtggatacggtctatttgactcctcacggtcaaaaggcggaagccgcacgtgtgccttcaa-ttg--aggagagaatgtggtagccagcaacgttcatactagcgcaggtcga-gg-cttaaaagaataatgtgt	   
>161 Clermontia grandiflora AY007934 L.Struwe & V.A.Albert 1351 (NY)
	atagaacatatttcattttcgt-gg-tgaata-ttttttttcttccgagtactattatgaacgatatgtacgtgtgttgcaacatNgcttc-tttttcgttgggattgcttagtttgataatcattaggtcggattctg-ctcggttcgattcggacggagattgcgaagtccccgggttgaggcgaNgcggcgcg-----gggtgcaggtgtcgtggatacggtcca-tttgtctcctcacggtc-aaaagggggccgtggatacggtctatttgactcctcacggtcaaaaggcggaagccgcacgtgtgccttcaa-ttg--aggagagaatgtggtagccagcaacgttcatactagcgcaggtcga-gg-cttaaaagattaaNgtgt	   
>162 Clermontia grandiflora AY007933 L.Struwe & V.A.Albert 1349 (NY)
	atagaacatatttcattttcgt-gg-tgaata-ttttttttcttccgagtactattatgaacgatatgtacgtgtgttgcaacatagcttc-tttttcgttgggattgcttagtttgataatcattaggtcggattctg-ctcggttcgattcggacggagattgcgaagtccccgggttgaggcgaNgcggcgcg-----gggtgcaggtgtcgtggatacggtcca-tttgtctcctcacggtc-aaaagggggccgtggatacggtctatttgactcctcacggtcaaaaggcggaagccgcacgtgtgccttcaa-ttg--aggagagaatgtggtagccagcaacgttcatactagcgcaggtcga-gg-cttaaaagattaatgtgt	   
>163 Clermontia kakeana AY007941 T.G.Lammers et al. (NY) 
	atagaacatatttcattttcgt-gg-tgaata-ttttttttcttccgagtactattatgaacgatatgtacgtgtgttgcaacataggttc-tttttcgttgggattgcttagtttgataatcattcggtcggattctg-ctcggttcgattcggacggagattgcgaaNtccccgggttgaggcgatgcggcgcg-----gggtgcaggtgtcgtggatacggtcca-tttgtctcctcacggtc-aaaagggggccgtggatacggtctatttgactcctcacggtcaaaaggcggaagccgcacgtgtgccttcaa-ttg--aggagagaatgtggtagccagcaacgttcatactagcgcaggtcga-gg-cttaaaagattaaagtgt	   
>164 Clermontia drepanomorpha AY007931 J.F.Rock s.n. 'x2' (NY) 
	atagaacatatttcattttcgt-gg-tgaata-ttttttttcttccgagtactattatgaacgatatgtacgtgtgttgcaacatagcttc-tttttcgttgggattgcttagtttgataatcattNggtcggattctg-ctcggttcgattcggacggagattgcgaaNtccccgggttgaggcgatgcggcgcg-----gggtgcaggtgtcgtggatacggtcca-tttgtctcctcacggtc-aaaagggggccgtggatacggtctatttgactcctcacggtcaaaaggcggaagccgcacgtgtgccttcaa-ttg--aggagagaatgtggtagccagcaacgttcatactagcgcaggtcga-gg-cttaaaagattaaagtgt	   
>165 Clermontia parviflora AY007954 L.Struwe & V.A.Albert 1203 (NY) 
	atagaacatatttcattttcgt-gg-tgaata-ttttttttcttccgagtactattatgaacgatatgtacgtgtgttgcaacatagcttc-tttttcgttgggattgcttagtttgataatcattNggtcggattctg-ctcggttcgattcggacggagattgcgaaNtccccgggttgaggcgatgcggcgcg-----gggtgcaggtgtcgtggatacggtcca-tttgtctcctcacggtc-aaaagggggccgtggatacggtctatttgactcctcacggtcaaaaggcggaagccgcacgtgtgccttcaa-ttg--aggagagaatgtggtagccagcaacgttcatactagcgcaggtcga-gg-cttaaaagattaaagtgt	   
>166 Clermontia kakeana AY007938 L.Struwe & V.A.Albert 1180 (NY) 
	ataNaacatatttcattttcgt-gg-tgaata-ttttttttcttccgagtactattatgaacgatatgtacgtgtgttgcaacatagcttcttttttcgttgggattgcttagtttgataatcattcggtcggattctg-ctcggttcgattcggacggagattgcgaaNtccccgggttgaggcgatgcggcgcg-----gggtgcaggtgtcgtggatacggtcca-tttgtctcctcacggtc-aaaagggggccgtggatacggtctatttgactcctcacggtcaaaaggcggaagccgcacgtgtgccttcaa-ttg--aggagagaatgtggtagccagcaacgttcatactagcgcaggtcga-gg-cttaaaagattaaagtgt	   
>167 Clermontia clermontioides ssp. rockiana AY007930 L.Struwe & V.A.Albert 1193 (NY) 
	ataNaacatatttcattttcgt-gg-tgaata-ttttttttcttccgagtactattatgaacgatatgtacgtgtgttgcaacatagcttc-tttttcgttgggattgcttagtttgataatcattcggtcggattctg-ctcggttcgattcggacggagattgcgaagtccccgggttgaggcgatgcggcgcg-----gggtgcaggtgtcgtggatacggtcca-tttgtctcctcacggtc-aaaagggggccgtggatacggtctatttgactcctcacggtcaaaaggcggaagccgcacgtgtgccttcaa-ttg--aggagagaatgtggtagccagcaacgttcatactagcgcaggtcga-gg-cttaaaagattaaagtgt	   
>168 Clermontia calophylla JQ734910 J.F. Rock 8814 (BISH)  
	atagaacatatttcattttcgt-gg-tgaata-ttttttttcttccgagtactattatgaacgatatgtacgtgtgttgcaacatagcttc-tttttcgttgggattgcttagtttgataatcattcggtcggattctg-ctcggttcgattcggacggagattgcgaaatccccgggttgaggcgatgcggcgcg-----gggtgcaggtgtcgtggatacggtcca-tttgtctcctcacggtc-aaaagggggccgtggatacggtctatttgactcctcacggtcaaaaggcggaagccgcacgtgtgccttcaa-ttg--aggagagaatgtagtagccagcaacgttcatactagcgcaggtcga-gg-cttaaaagattaaagtgt	   
>169 Clermontia arborescens ssp. waihiae JQ734911 P.K. Higashino 9165a (BISH) 
	atagaacatatttcattttcgt-gg-tgaata-ttttttttcttccgagtactattatgaacgatatgtacgtgtgttgcaacatagcttc-tttttcgttgggattgcttagtttgacaatcattaggtcggattctg-ctcggttcgattcggacggagattgcgaagtccccgggttgaggcgatgcggcgcg-----gggtgcaggtgtcgtggatacggtcca-tttgtctcctcacggtc-aaaagggggccgtggatacggtctatttgactcctcacggtcaaaaggcggaagccgcacgtgtgccttcaa-ttg--aggagagaatgtggtagccaacaacgttcatactagcgcaggtcga-gg-cttaaaagattaaagtgt	   
>170 Clermontia parviflora AY007957 L.Struwe & V.A.Albert 1205 (NY) 
	ataNaacatatttcattttcgt-gg-tgaata-ttttttttcttccgagtactattatgaacgatatgtacgtgtgtggcaacatagcttc-tttttcgttgggattgcttagtttgataatcattNggtcggattctg-ctcggttcgattcggacggagattgcgaagtccccgggttgaggcgatgcggcgcg-----gggtgcaggtgtcgtggatacggtcca-tttgtctcctcacggtc-aaaagggggccgtggatacggtctatttgactcctcacggtcaaaaggcggaagccgcacgtgtgccttcaa-ttg--aggagagaatgtggtagccagcaacgttcatactagcgcaggtcga-gg-cttaaaagattaaagtgt	   
>171 Clermontia kakeana x micrantha JQ734912 T.G. Lammers 5847 (BISH) 
	atagaacatatttcattttcgt-gg-tgaata-ttttttttcttccgagtactattatgaacgatatgtacgtgtgttgcaacatagcttc-tttttcgttgggattgcttagtttgataatcattaggtcggattctg-ctcggttccattcggacggagattgcgaagtccccgggttgaggcgatgcggcgcg-----gggtgcaggtgtcgtggatacggtcca-tttgtctcctcacgctc-aaaagggggccgtggatacggtctatttgactcctcacggtcaaaaggcggaagccgcacgtgtgccttcaa-ttg--aggagagaatgtggtagccagcaacgttcatactagcgcaggtcga-gg-cttaaaagattaaagtgt	   
>172 Clermontia waimeae JQ734913 J. Davis 722 (BISH) 
	atagaacatatttcattttcgt-gg-tgaata-ttttttttcttccgagtgctattatgaacgatatgtacgtgtgttgcaacatagcttc-tttttcgttgggattgcttagtttgataatcattcggtcggattctg-ctcggttcgattcggacggagattgcgaagtccccgggttgaggcgatgcggcgcg-----gggtgcaggtgtcgtggatacggtcca-tttgtctcctcacggtc-aaaagggggccgtggatacggtctatttgactcctcacggtcaaaaggcggaagccgcacgtgtgccttcaa-ttg--aggagagaatgtggtagccagcaacgttcatactagcgcaagtcga-gg-cttaaaagattaaagtgt	   
>173 Clermontia oblongifolia ssp. mauiensis JQ734914 J.F. Rock sn. (BISH) 
	atagaacatatttcattttcgt-gg-tgaata-ttttttttcttccgagtactattatgaacgatatgtacgtgtgttgcaacatagcttc-tttttcgttgggattgcttagtttgataatcattaggtcggattctg-ctcggttcgattcggacggagattgcgaaatccccgggttgaggcgatgcggcgcg-----gggtgcaggtgtcgtggatacggtcca-tttgtctcctcacggtc-aaaaggggtccgtggatacggtctatttgactcctcacggtcaaaaggcggaatccgcacgtgtgccttcaa-ttg--aggagagaatgtggtagccagcaacgttcatactagcgcaggtcga-gg-cttaaaagattaaagtgt	   
>174 Clermontia montis-loa x parviflora JQ734915 T.G. Lammers 5419 (BISH) 
	atagaacatatttcattttcgt-gg-tgaata-ttttttttcttccgagtactattatgaacgatatgtacgtgtgttgcaacatagcttc-tttttcgttgggattgcttagtttgataatcattaggtcggattctg-ctcggttcgattcggacggagattgcgaagtccccgggttgaggcgatgcggcgcg-----gggtgcaggtgtcgtagatacggtcca-tttgtctcctcacggtc-aaaagggggccgtggatacggtctatttgactcctcacggtcaaaaggcggaagccgcacgtgtgccttcaa-ttg--aggtgagaatgtggtagccagcaacgttcatactagcgcaggtcga-gg-cttaaaagattaaagtgt	   
>175 Clermontia cf. parviflora x montis-loa AY007959 L.Struwe & V.A.Albert 1204 (NY) 
	atagaacatatttcattttcgt-gg-tgaata-tttattttcttccgagtactattatgaacgatatgtacgtgtgttgcaacatagcttc-tttttcgttgggattgcttagtttgataatcattcggtcggattctg-ctcggttcgattcggacggagattgcgaaatccccgggttgaggcgatgcggcgcg-----gggtgcaggtgtcgtggatacggtcca-tttgtctcctcacggtc-aaaagggggccgtggatacggtctatttgactcctcccggtcaaaaggcggaagccgcacgtgtgccttcaa-ttg--aggagagaatgtggtagccagcaacgttcatactagcgcaggtcga-gg-cttaaaagattaaagtgt	   
>176 Clermontia micrantha AY007944 T.G.Lammers et al. (NY) 
	atagaacatatttcattttcgt-gg-tgaata-ttttttttcttccgagtactattatgaacgatatgtacgtgtgttgcaacatNgcttc-tttttcgttgggattgcttagtttgataatcattaggtcggattctg-ctcggttcgattcggacggagattgcgaagtccccgggttgaggcgaagcggcgcg-----gggtgcaggtgtcgtggatacggtcca-tttgtctcctcacggtc-aaaagggggccgtggatacggtctatttgactcctcacggtcaaaaggcggaagccgcacgtgtgccttcaa-ttg--aggagagaatgtggtagccagcaacgttcatactagcgcaggtcga-gg-cttaaaagattaaNgtgt	   
>177 Clermontia grandiflora AY007935 T.G.Lammers et al. (NY)
	atagaacatatttcattttcgt-gg-tgaata-ttttttttcttccgagtactattatgaacgatatgtacgtgtgttgcaacatagcttc-tttttcgttgggattgcttagtttgataatcattaggtcggattctg-ctcggttcgattcggacggagattgcgaagtccccgggttgaggcgaagcggcgcg-----gggtgcaggtgtcgtggatacggtcca-tttgtctcctcacggtc-aaaagggggccgtggatacggtctatttgactcctcacggtcaaaaggcggaagccgcacgtgtgccttcaa-ttg--aggagagaatgtggtagccagcaacgttcatactagcgcaggtcga-gg-cttaaaagattaaagtgt	   
>178 Clermontia grandiflora AY007936 S.H.Sohmer 6573 (NY)
	atagaacatatttcattttcgt-gg-tgaata-ttttttttcttccgagtactattatgaacgatatgtacgtgtgttgcaacatagcttc-tttttcgttgggattgcttagtttgataatcattaggtcggattctg-ctcggttcgattcggacggagattgcgaaNtccccgggttgaggcgaagcggcgcg-----gggtgcaggtgtcgtggatacggtcca-tttgtctcctcacggtc-aaaagggggccgtggatacggtctatttgactcctcacggtcaaaaggcggaagccgcacgtgtgccttcaa-ttg--aggagagaatgtggtagccagcaacgttcatactagcgcaggtcga-gg-cttaaaagattaaagtgt	   
>179 Clermontia drepanomorpha JQ734916 R.L. Stemmermann 3989 (BISH) 
	atagaacatatttcattttcgt-gg-tgaata-tttattttcttccgagtactattatgaacgatatgtacgtgtgttgcaacatagcttc-tttttcgttgggattgcttagtttgataatcattcggtcggattcag-ctcggttcgattcggacggagattgcgaagtccccgggttgaggcgatgcggcgcg-----gggtgcaggtgtcgtggatacggtcca-tttgtctcctcacggtc-aaaagggggccgtggatacggtctatttgactcctcacggtcaaaaggcggaagccgcacgtgtgccttcaa-ttg--aggagagaatgtggtagccagcaacgttcatactagcgcaggtcga-gg-cttaaaagattaaagtgt	   
>180 Clermontia montis-loa AY007945 L.Struwe & V.A.Albert 1200 (NY) 
	atagaacatatttcattttcgt-gg-tgaata-tttattttcttccgagtactattatgaacgatatgtacgtgtgttgcaacatagcttc-tttttcgttgggattgcttagtttgataatcattcggtcggattctg-ctcggttcgattcggacggagattgcgaagtccccgggttgaggcgatgcggcgcg-----gggtgcaggtgtcgtggatacggtcca-tttgtctcctcacggtc-aaaagggggccgtggatacggtctatttgactcctcacggtcaaaaggcggaagccgcacgtgtgccttcaa-ttg--aggagagaatgtggtagccagcaacgttcatactagcgcaggtcga-gg-cttaaaagattaaagtgt	   
>181 Clermontia parviflora AY007955 L.Struwe & V.A.Albert 1196 (NY) 
	atagaacatatttcattttcgt-gg-tgaata-tttattttcttccgagtactattatgaacgatatgtacgtgtgttgcaacatagcttc-tttttcgttgggattgcttagtttgataatcattcggtcggattctg-ctcggttcgattcggacggagattgcgaagtccccgggttgaggcgatgcggcgcg-----gggtgcaggtgtcgtggatacggtcca-tttgtctcctcacggtc-aaaagggggccgtggatacggtctatttgactcctcacggtcaaaaggcggaagccgcacgtgtgccttcaa-ttg--aggagagaatgtggtagccagcaacgttcatactagcgcaggtcga-gg-cttaaaagattaaagtgt	   
>182 Clermontia waimeae JQ734917 J. Davis 722 (BISH)
	atagaacatatttcattttcgt-gg-tgaata-ttttttttcttccgagtactattatgaacgatatgtacgtatgttgcaacatagcttc-tttttcgttgggattgcttagtttgataatcattaggtcggattctg-ctcggttcgattcggacggagattgcgaagtccccgggttgaggcgatgcggcgcg-----gggtgcaggtgtcgtggatacggtcca-tttgtctcctcacggtc-aaaagggggccgtggatacggtctatttgactcctcacggtcaaaaggcggaagccgcacgtgtgccttcaa-ttg--aggagagaatgtggtagccagcaacgttcatactagcgcaggtcga-gg-cttaaaagattaaagtgt	   
>183 Clermontia waimeae AY007964 K.Thorne et al. 7279 (NY) 
	atagaacatatttcattttcgt-gg-tgaata-ttttttttcttccgagtactattatgaacgatatgtacgtgtgttgcaacatagcttc-tttttcgttgggattgcttagtttgataatcattaggtcggattctg-ctcggttcgattcggacggagattgcgaaatccccgggttgaggcgatgcggcgcg-----gggtgcaggtgtcgtggatacggtcca-tttgtctcctcacggtc-aaaagggggccgtggatacggtctatttgactcctcacggtcaaaaggcggaagccgcacgtgtgccttcaa-ttg--aggagagaatgtggtagccagcaacgttcatactagcgcaggtcga-gg-cttaaaagattaaagtgt	   
>184 Clermontia oblongifolia ssp. mauiensis AY007950 L.Struwe & V.A.Albert 1341 (NY) 
	atagaacatatttcattttcgt-gg-tgaata-ttttttttcttccgagtactattatgaacgatatgtacgtgtgttgcaacatagcttc-tttttcgttgggattgcttagtttgataatcattNggtcggattctg-ctcggttcgattcggacggagattgcgaagtccccgggttgaggcgatgcggcgcg-----gggtgcaggtgtcgtggatacggtcca-tttgtctcctcacggtc-aaaagggggccgtggatacggtctatttgactcctcacggtcaaaaggcggaagccgcacgtgtgccttcaa-ttg--aggagagaatgtggtagccagcaacgttcatactagcgcaggtcga-gg-cttaaaagattaaagtgt	   
>185 Clermontia parviflora AY007958 L.Struwe & V.A.Albert 1360 (NY) 
	atagaacatatttcattttcgt-gg-tgaata-ttttttttcttccgagtactattatgaacgatatgtacgtgtgttgcaacatagcttc-tttttcgttgggattgcttagtttgataatcattNggtcggattctg-ctcggttcgattcggacggagattgcgaagtccccgggttgaggcgatgcggcgcg-----gggtgcaggtgtcgtggatacggtcca-tttgtctcctcacggtc-aaaagggggccgtggatacggtctatttgactcctcacggtcaaaaggcggaagccgcacgtgtgccttcaa-ttg--aggagagaatgtggtagccagcaacgttcatactagcgcaggtcga-gg-cttaaaagattaaagtgt	    
>186 Clermontia clermontioides ssp. rockiana AY007928 L.Struwe & V.A.Albert 1191 (NY) 
	atagaacatatttcattttcgtagg-tgaata-tttattttcttccgagtactattatgaacgatatgtacgtgtgttgcaacatagcttc-tttttcgttgggattgcttagtttgataatcattaggtcggattctg-ctcggttcgattcggacggagattgcgaagtccccgggttgaggcgatgcggcgcg-----gggtgcaggtgtcgtggatacggtcca-tttgtctcctcacggtc-aaaagggggccgtggatacggtctatttgactcctcacggtcaaaaggcggaagccgcacgtgtgccttcaa-ttg--aggagagaatgtggtagccagcaacgttcatactagcgcaggtcga-gg-cttaaaagattaaagtgt	   
>187 Clermontia kohalae AY007943 T.G.Lammers et al. (NY) 
	atagaacatatttcattttcgt-gg-tgaata-tttNttttcttccgagtactattatgaacgatatgtacgtgtgttgcaacatagcttc-tttttcgttgggattgcttagtttgataatcattaggtcggattctg-ctcggttcgattcggacggagattgcgaagtccccgggttgaggcgatgcggcgcg-----gggtgcaggtgtcgtggatacggtcca-tttgtctcctcacggtc-aaaagggggccgtggatacggtctatttgactcctcacggtcaaaaggcggaagccgcacgtgtgccttcaa-ttg--aggagagaatgtggtagccagcaacgttcatactagcgcaggtcga-gg-cttaaaagattaaagtgt	   
>188 Clermontia montis-loa AY007946 L.Struwe & V.A.Albert 1202 (NY) 
	atagaacatatttcattttcgt-gg-tgaata-ttttttttcttccgagtactattatgaacgatatgtacgtgtgttgcaacatagcttc-tttttcgttgggattgcttagtttgataatcattaggtcggattctg-ctcggttcgattcggacggagattgcgaagtccccgggttgaggcgatgcggcgcg-----gggtgcaggtgtcgtggatacggtcca-tttgtctcctcacggtc-aaaagggggccgtggatacggtctatttgactcctcacggtcaaaaggcggaagccgcacgtgtgccttcaa-ttg--aggagagaatgtggtagccagcaacgttcatactagcgcaggtcga-gg-cttaaaagattaaagtgt	   
>189 Clermontia oblongifolia ssp. oblongifolia AY007948 F.A.Abbott 178 (NY)  
	atagaacatatttcattttcgt-gg-tgaata-ttttttttcttccgagtactattatgaacgatatgtacgtgtgttgcaacatagcttc-tttttcgttgggattgcttagtttgataatcattaggtcggattctg-ctcggttcgattcggacggagattgcgaagtccccgggttgaggcgatgcggcgcg-----gggtgcaggtgtcgtggatacggtcca-tttgtctcctcacggtc-aaaagggggccgtggatacggtctatttgactcctcacggtcaaaaggcggaagccgcacgtgtgccttcaa-ttg--aggagagaatgtggtagccagcaacgttcatactagcgcaggtcga-gg-cttaaaagattaaagtgt	   
>190 Clermontia hawaiiensis AY007937 L.Struwe & V.A.Albert 1197 (NY) 
	atagaacatatttcattttcgt-gg-tgaata-ttttttttcttccgagtactattatgaacgatatgtacgtgtgttgcaacatagcttc-tttttcgttgggattgcttagtttgataatcattcggtcggattctg-ctcggttcgattcggacggagattgcgaagtccccgggttgaggcgatgcggcgcg-----gggtgcaggtgtcgtggatacggtcca-tttgtctcctcacggtc-aaaagggggccgtggatacggtctatttgactcctcacggtcaaaaggcggaagccgcacgtgtgccttcaa-ttg--aggagagaatgtggtagccagcaacgttcatactagcgcaggtcga-gg-cttaaaaaattaaagtgt	   
>191 Clermontia kakeana AY007939 L.Struwe & V.A.Albert 1181 (NY) 
	atagaacatatttcattttcgt-gg-tgaata-ttttttttcttccgagtactattatgaacgatatgtacgtgtgttgcaacatagNttc-tttttcgttgggattgcttagtttgataatcattcggtcggattctg-ctcggttcgattcggacggagattgcgaagtccccgggttgaggcgatgcggcgcg-----gggtgcaggtgtcgtggatacggtcca-tttgtctcctcacggtc-aaaagggggccgtggatacggtctatttgactcctcacggtcaaaaggcggaagccgcacgtgtgccttcaa-ttg--aggagagaatgtggtagccagcaacgttcatactagcgcaggtcga-gg-cttaaaagattaaagtgt	   
>192 Clermontia montis-loa AY007947 L.Struwe & V.A.Albert 1206 (NY) 
	atagaacatatttcattttcgt-gg-tgaata-ttttttttcttccgagtactattatgaacgatatgtacgtgtgttgcaacatagcttc-tttttcgttgggattgcttagtttgataatcattcggtcggattctg-ctcggttcgattcggacggagattgcgaagtccccgggttgaggcgatgcggcgcg-----gggtgcaggtgtcNtggatacggtcca-tttgtctcctcacggtc-aaaagggggccgtggatacggtctatttgactcctcacggtcaaaaggcggaagccgcacgtgtgccttcaa-ttg--aggagagaatgtggtagccagcaacgttcatactagcgcaggtcga-gg-cttaaaagattaaagtgt	   
>193 Clermontia kakeana AY007940 L.Struwe & V.A.Albert 1189 (NY)
	atagaacatatttcattttcgt-gg-tgaata-ttttttttcttccgagtactattatgaacgatatgtacgtgtgttgcaacatagcttc-tttttcgttgggattgcttagtttgataatcattcggtcggattctg-ctcggttcgattcggacggagattgcgaagtccccgggttgaggcgatgcggcgcg-----gggtgcaggtgtcgtggatacggtcca-tttgtctcctcacggtc-aaaagggggccgtggatacggtctatttgactcctcacggtcaaaaggcggaagccgcacgtgtgccttcaa-ttg--aggagagaatgtggtagccagcaacgttcatactagcgcaggtcga-gg-cttaaaagattaaagtgt
