# Supplementary material for: The double-corolla phenotype in the Hawaiian lobelioid genus Clermontia involves ectopic expression of PISTILLATA B-function MADS box gene homologs
Source: EvoDevo. 2012 Nov 1;3:26. doi: 10.1186/2041-9139-3-26 (PMC3564722; doi:10.1186/2041-9139-3-26)
Supplement: Additional file 6 — 5S-NTS rDNA sequence data. Accession numbers and sequence data are displayed in table format. [file 2041-9139-3-26-S6.xls]

## Sheet: table2-29
Accession	Taxon	Isolate	Voucher, botanical garden, or locality
JQ734780	Brighamia insignis	HI03-38	National Tropical Botanical Garden
JQ734776	Brighamia insignis	HI03-38	"
JQ734777	Brighamia insignis	HI03-38	"
JQ734778	Brighamia insignis	HI03-38	"
JQ734779	Brighamia insignis	HI03-38	"
JQ734780	Brighamia insignis	HI03-38	"
AY007922	Brighamia insignis	VAL1	VAL1, cult. 2377/93A, NYBG
JQ734781	Delissea rhytidosperma	HI03-35	National Tropical Botanical Garden
JQ734782	Delissea rhytidosperma	HI03-35	"
JQ734783	Delissea rhytidosperma	HI03-35	"
JQ734784	Delissea rhytidosperma	HI03-35	"
JQ734785	Delissea rhytidosperma	HI03-35	"
JQ734786	Delissea rhytidosperma	HI03-35	"
JQ734787	Delissea rhytidosperma	HI03-35	"
JQ734788	Delissea rhytidosperma	HI03-35	"
AY007967	Cyanea leptostegia	BSx1	B.Sparre H.12 (NY)
AY007965	Cyanea degeneriana	LS1389	L.Struwe & V.A.Albert 1389 (NY)
AY007966	Cyanea degeneriana	LS1393	L.Struwe & V.A.Albert 1393 (NY)
AY007971	Cyanea tritomantha	LS1391	L.Struwe & V.A.Albert 1391 (NY)
AY007968	Cyanea longiflora	TL8129	T.G.Lammers et al. (NY)
JQ734789	Cyanea scabra	HI03-17	National Tropical Botanical Garden
JQ734790	Cyanea scabra	HI03-17	"
JQ734791	Cyanea scabra	HI03-17	"
JQ734792	Cyanea scabra	HI03-17	"
AY007969	Cyanea macrostegia	LS1320	L.Struwe & V.A.Albert 1320 (NY)
AY007970	Cyanea macrostegia	LS1323	L.Struwe & V.A.Albert 1323 (NY)
AY007960	Clermontia persicifolia	OD28080	O.Degener & J.K.Obata 28080 (NY)
AY007926	Clermontia arborescens ssp. arborescens	TL5564	T.G.Lammers et al. (NY)
JQ734793	Clermontia arborescens ssp. waihiae	HI03-19	Waikamoi Flume Rd., East Maui
JQ734794	Clermontia samuelii ssp. hanaensis	468268	P.K. Higashino 9169 (BISH)
JQ734795	Clermontia peleana	637322	K.R. Wood 2599 (BISH)
JQ734796	Clermontia arborescens ssp. waihiae	470644	F.R. Warshauer 2559 (BISH)
JQ734797	Clermontia arborescens ssp. waihiae	470644	F.R. Warshauer 2559 (BISH)
JQ734798	Clermontia arborescens ssp. waihiae	470646	P.K. Higashino 9165a (BISH)
JQ734799	Clermontia tuberculata	636970	Hobdy & Evanson 3591 (BISH)
JQ734800	Clermontia arborescens ssp. waihiae	470644	F.R. Warshauer 2559 (BISH)
JQ734801	Clermontia samuelii ssp. hanaensis	468268	P.K. Higashino 9169 (BISH)
JQ734802	Clermontia peleana	637322	K.R. Wood 2599 (BISH)
JQ734803	Clermontia samuelii ssp. hanaensis	468268	P.K. Higashino 9169 (BISH)
JQ734804	Clermontia samuelii ssp. hanaensis	468268	P.K. Higashino 9169 (BISH)
JQ734805	Clermontia samuelii ssp. hanaensis	468268	P.K. Higashino 9169 (BISH)
JQ734806	Clermontia oblongifolia ssp. mauiensis	HI03-14	Waikamoi Flume Rd., East Maui
JQ734807	Clermontia peleana	637322	K.R. Wood 2599 (BISH)
JQ734808	Clermontia arborescens ssp. waihiae	HI03-19	Waikamoi Flume Rd., East Maui
AY007925	Clermontia arborescens ssp. waihiae	LS1188	L.Struwe & V.A.Albert 1188 (NY)
JQ734809	Clermontia arborescens ssp. waihiae	HI03-19	Waikamoi Flume Rd., East Maui
JQ734810	Clermontia tuberculata	636970	Hobdy & Evanson 3591 (BISH)
JQ734811	Clermontia samuelii ssp. hanaensis	468268	P.K. Higashino 9169 (BISH)
JQ734812	Clermontia arborescens ssp. waihiae	HI03-19	Waikamoi Flume Rd., East Maui
JQ734813	Clermontia arborescens ssp. waihiae	470644	F.R. Warshauer 2559 (BISH)
AY007924	Clermontia arborescens ssp. waihiae	LS1187	L.Struwe & V.A.Albert 1187 (NY)
AY007923	Clermontia arborescens ssp. waihiae	LS1186	L.Struwe & V.A.Albert 1186 (NY)
JQ734814	Clermontia arborescens ssp. waihiae	470644	F.R. Warshauer 2559 (BISH)
JQ734815	Clermontia arborescens ssp. waihiae	470644	F.R. Warshauer 2559 (BISH)
JQ734816	Clermontia arborescens ssp. waihiae	HI03-19	Waikamoi Flume Rd., East Maui
AY007962	Clermontia tuberculata	LS1338	L.Struwe & V.A.Albert 1338 (NY)
AY007963	Clermontia tuberculata	LS1190	L.Struwe & V.A.Albert 1190 (NY)
JQ734817	Clermontia fauriei	HI03-43	Pihea Trail, Kauai
JQ734818	Clermontia fauriei	HI03-43	Pihea Trail, Kauai
JQ734819	Clermontia grandiflora	487461	G. Gillett 2428 (BISH)
JQ734820	Clermontia fauriei	HI03-43	Pihea Trail, Kauai
JQ734821	Clermontia fauriei	HI03-43	Pihea Trail, Kauai
JQ734822	Clermontia calophylla	641658	J.F. Rock 8814 (BISH)
JQ734823	Clermontia clermontioides ssp. clermontioides	770249	J. Davis 264 (BISH)
JQ734824	Clermontia oblongifolia ssp. mauiensis	549517	J.F. Rock sn. (BISH)
JQ734825	Clermontia clermontioides	656601	L.W. Cuddihy & S. Anderson 680 (BISH)
JQ734826	Clermontia drepanomorpha	468082	R.L. Stemmermann 3989 (BISH)
JQ734827	Clermontia parviflora	467257	J.D. Jacobi 1339 (BISH)
JQ734828	Clermontia fauriei	HI03-43	Pihea Trail, Kauai
JQ734829	Clermontia oblongifolia ssp. mauiensis	HI03-14	Waikamoi Flume Rd., East Maui
JQ734830	Clermontia grandiflora	487461	G. Gillett 2428 (BISH)
JQ734831	Clermontia persicifolia	610686	T.G. Lammers 5485 (BISH)
JQ734832	Clermontia peleana	44395	C.N. Forbes 720H (BISH)
JQ734833	Clermontia persicifolia	610686	T.G. Lammers 5485 (BISH)
JQ734834	Clermontia pallida	632308	M. Buck 2 (BISH)
JQ734835	Clermontia peleana	637322	K.R. Wood 2599 (BISH)
JQ734836	Clermontia clermontioides	656601	L.W. Cuddihy & S. Anderson 680 (BISH)
JQ734837	Clermontia parviflora	467257	J.D. Jacobi 1339 (BISH)
JQ734838	Clermontia kakeana	HI03-24	Hana Highway, East Maui
JQ734839	Clermontia peleana	44395	C.N. Forbes 720H (BISH)
JQ734840	Clermontia waimeae	657829	J. Davis 722 (BISH)
AY007932	Clermontia fauriei	KT10403	K.Thorne et al. 10403 (NY)
JQ734841	Clermontia kakeana x micrantha	610674	T.G. Lammers 5847 (BISH)
JQ734842	Clermontia drepanomorpha	470671	R.L. Stemmermann 3979 (BISH)
JQ734843	Clermontia drepanomorpha	468082	R.L. Stemmermann 3989 (BISH)
JQ734844	Clermontia tuberculata	636970	Hobdy & Evanson 3591 (BISH)
JQ734845	Clermontia arborescens ssp. waikoluensis	470648	J.D. Jacobi 1515 (BISH)
AY007952	Clermontia oblongifolia ssp. mauiensis	LS1184	L.Struwe & V.A.Albert 1184 (NY)
AY007927	Clermontia clermontioides ssp. clermontioides	SJ22469	H.St.John et al. 22469 (NY)
AY007961	Clermontia pyrularia	OD20356	O.Degener et al. 20356 (NY)
JQ734846	Clermontia oblongifolia	HI03-14	Waikamoi Flume Rd., East Maui
JQ734847	Clermontia montis-loa x parviflora	610676	T.G. Lammers 5419 (BISH)
JQ734848	Clermontia kakeana	HI03-24	Hana Highway, East Maui
JQ734849	Clermontia grandiflora	487461	G. Gillett 2428 (BISH)
JQ734850	Clermontia waimeae	657829	J. Davis 722 (BISH)
JQ734851	Clermontia clermontioides	656601	L.W. Cuddihy & S. Anderson 680 (BISH)
JQ734852	Clermontia peleana	44395	C.N. Forbes 720H (BISH)
JQ734853	Clermontia arborescens ssp. waihiae	470646	P.K. Higashino 9165a (BISH)
JQ734854	Clermontia persicifolia	610686	T.G. Lammers 5485 (BISH)
JQ734855	Clermontia kakeana	HI03-24	Hana Highway, East Maui
JQ734856	Clermontia arborescens ssp. waikoluensis	470648	J.D. Jacobi 1515 (BISH)
JQ734857	Clermontia kakeana	HI03-24	Hana Highway, East Maui
JQ734858	Clermontia waimeae	645505	S. Perlman 15104 (BISH)
JQ734859	Clermontia kohalae	644868	K.R. Wood 4682 (BISH)
JQ734860	Clermontia grandiflora x micrantha	646567	J.S. Meidell/H.L. Oppenheimer 135 (BISH)
AY007929	Clermontia clermontioides ssp. rockiana	LS1192	L.Struwe & V.A.Albert 1192 (NY)
JQ734861	Clermontia kohalae	644868	K.R. Wood 4682 (BISH)
JQ734862	Clermontia kakeana x micrantha	610674	T.G. Lammers 5847 (BISH)
JQ734863	Clermontia drepanomorpha	468082	R.L. Stemmermann 3989 (BISH)
JQ734864	Clermontia calophylla	641658	J.F. Rock 8814 (BISH)
AY007956	Clermontia parviflora	LS1199	L.Struwe & V.A.Albert 1199 (NY)
JQ734865	Clermontia clermontioides	656601	L.W. Cuddihy & S. Anderson 680 (BISH)
JQ734866	Clermontia oblongifolia ssp. mauiensis	549517	J.F. Rock sn. (BISH)
JQ734867	Clermontia persicifolia	610686	T.G. Lammers 5485 (BISH)
JQ734868	Clermontia pallida	632308	M. Buck 2 (BISH)
JQ734869	Clermontia clermontioides	656601	L.W. Cuddihy & S. Anderson 680 (BISH)
JQ734870	Clermontia pallida	632308	M. Buck 2 (BISH)
JQ734871	Clermontia drepanomorpha	470671	R.L. Stemmermann 3979 (BISH)
AY007949	Clermontia oblongifolia ssp. mauiensis	LS1340	L.Struwe & V.A.Albert 1340 (NY)
JQ734872	Clermontia grandiflora	487461	G. Gillett 2428 (BISH)
JQ734873	Clermontia clermontioides ssp. clermontioides	770249	J. Davis 264 (BISH)
JQ734874	Clermontia peleana	44395	C.N. Forbes 720H (BISH)
JQ734875	Clermontia clermontioides ssp. clermontioides	770249	J. Davis 264 (BISH)
JQ734876	Clermontia drepanomorpha	470671	R.L. Stemmermann 3979 (BISH)
JQ734877	Clermontia oblongifolia ssp. mauiensis	HI03-14	Waikamoi Flume Rd., East Maui
JQ734878	Clermontia clermontioides ssp. clermontioides	770249	J. Davis 264 (BISH)
JQ734879	Clermontia peleana	44395	C.N. Forbes 720H (BISH)
JQ734880	Clermontia drepanomorpha	470671	R.L. Stemmermann 3979 (BISH)
JQ734881	Clermontia kakeana	HI03-24	Hana Highway, East Maui
JQ734882	Clermontia kakeana x micrantha	610674	T.G. Lammers 5847 (BISH)
JQ734883	Clermontia waimeae	645505	S. Perlman 15104 (BISH)
JQ734884	Clermontia kohalae	644868	K.R. Wood 4682 (BISH)
JQ734885	Clermontia oblongifolia ssp. mauiensis	549517	J.F. Rock sn. (BISH)
JQ734886	Clermontia drepanomorpha	468082	R.L. Stemmermann 3989 (BISH)
JQ734887	Clermontia montis-loa x parviflora	610676	T.G. Lammers 5419 (BISH)
AY007951	Clermontia oblongifolia ssp. oblongifolia	TL5527	T.G.Lammers et al. (NY)
JQ734888	Clermontia grandiflora	487461	G. Gillett 2428 (BISH)
JQ734889	Clermontia oblongifolia ssp. mauiensis	HI03-14	Waikamoi Flume Rd., East Maui
JQ734890	Clermontia lindseyana	443388	G. Clarke 689 (BISH)
JQ734891	Clermontia arborescens ssp. waikoluensis	470648	J.D. Jacobi 1515 (BISH)
JQ734892	Clermontia arborescens ssp. waikoluensis	470648	J.D. Jacobi 1515 (BISH)
JQ734893	Clermontia arborescens ssp. waikoluensis	470648	J.D. Jacobi 1515 (BISH)
JQ734894	Clermontia peleana	637322	K.R. Wood 2599 (BISH)
AY007953	Clermontia pallida	OD7836	O.Degener et al. 7836 (NY)
JQ734895	Clermontia oblongifolia ssp. mauiensis	HI03-14	Waikamoi Flume Rd., East Maui
JQ734896	Clermontia calophylla	641658	J.F. Rock 8814 (BISH)
JQ734897	Clermontia calophylla	641658	J.F. Rock 8814 (BISH)
JQ734898	Clermontia parviflora	467257	J.D. Jacobi 1339 (BISH)
JQ734899	Clermontia waimeae	645505	S. Perlman 15104 (BISH)
JQ734900	Clermontia kakeana x micrantha	610674	T.G. Lammers 5847 (BISH)
JQ734901	Clermontia lindseyana	443388	G. Clarke 689 (BISH)
JQ734902	Clermontia oblongifolia ssp. mauiensis	HI03-14	Waikamoi Flume Rd., East Maui
JQ734903	Clermontia arborescens ssp. waikoluensis	470648	J.D. Jacobi 1515 (BISH)
JQ734904	Clermontia montis-loa x parviflora	610676	T.G. Lammers 5419 (BISH)
JQ734905	Clermontia montis-loa	467236	F.R. Warshauer 1638 (BISH)
JQ734906	Clermontia pallida	632308	M. Buck 2 (BISH)
JQ734907	Clermontia lindseyana	443388	G. Clarke 689 (BISH)
JQ734908	Clermontia kohalae	644868	K.R. Wood 4682 (BISH)
AY007942	Clermontia kohalae	OD31570	O.Degener et al. 31570 (NY)
JQ734909	Clermontia grandiflora x micrantha	646567	J.S. Meidell/H.L. Oppenheimer 135 (BISH)
AY007934	Clermontia grandiflora	LS1351	L.Struwe & V.A.Albert 1351 (NY)
AY007933	Clermontia grandiflora	LS1349	L.Struwe & V.A.Albert 1349 (NY)
AY007941	Clermontia kakeana	TL5555	T.G.Lammers et al. (NY)
AY007931	Clermontia drepanomorpha	JRx2	J.F.Rock s.n. 'x2' (NY)
AY007954	Clermontia parviflora	LS1203	L.Struwe & V.A.Albert 1203 (NY)
AY007938	Clermontia kakeana	LS1180	L.Struwe & V.A.Albert 1180 (NY)
AY007930	Clermontia clermontioides ssp. rockiana	LS1193	L.Struwe & V.A.Albert 1193 (NY)
JQ734910	Clermontia calophylla	641658	J.F. Rock 8814 (BISH)
JQ734911	Clermontia arborescens ssp. waihiae	470646	P.K. Higashino 9165a (BISH)
AY007957	Clermontia parviflora	LS1205	L.Struwe & V.A.Albert 1205 (NY)
JQ734912	Clermontia kakeana x micrantha	610674	T.G. Lammers 5847 (BISH)
JQ734913	Clermontia waimeae	657829	J. Davis 722 (BISH)
JQ734914	Clermontia oblongifolia ssp. mauiensis	549517	J.F. Rock sn. (BISH)
JQ734915	Clermontia montis-loa x parviflora	610676	T.G. Lammers 5419 (BISH)
AY007959	Clermontia cf. parviflora x montis-loa	LS1204	L.Struwe & V.A.Albert 1204 (NY)
AY007944	Clermontia micrantha	TL5662	T.G.Lammers et al. (NY)
AY007935	Clermontia grandiflora	TL5664	T.G.Lammers et al. (NY)
AY007936	Clermontia grandiflora	SS6573	S.H.Sohmer 6573 (NY)
JQ734916	Clermontia drepanomorpha	468082	R.L. Stemmermann 3989 (BISH)
AY007945	Clermontia montis-loa	LS1200	L.Struwe & V.A.Albert 1200 (NY)
AY007955	Clermontia parviflora	LS1196	L.Struwe & V.A.Albert 1196 (NY)
JQ734917	Clermontia waimeae	657829	J. Davis 722 (BISH)
AY007964	Clermontia waimeae	KT7279	K.Thorne et al. 7279 (NY)
AY007950	Clermontia oblongifolia ssp. mauiensis	LS1341	L.Struwe & V.A.Albert 1341 (NY)
AY007958	Clermontia parviflora	LS1360	L.Struwe & V.A.Albert 1360 (NY)
AY007928	Clermontia clermontioides ssp. rockiana	LS1191	L.Struwe & V.A.Albert 1191 (NY)
AY007943	Clermontia kohalae	TL5818	T.G.Lammers et al. (NY)
AY007946	Clermontia montis-loa	LS1202	L.Struwe & V.A.Albert 1202 (NY)
AY007948	Clermontia oblongifolia ssp. oblongifolia	FA178	F.A.Abbott 178 (NY)
AY007937	Clermontia hawaiiensis	LS1197	L.Struwe & V.A.Albert 1197 (NY)
AY007939	Clermontia kakeana	LS1181	L.Struwe & V.A.Albert 1181 (NY)
AY007947	Clermontia montis-loa	LS1206	L.Struwe & V.A.Albert 1206 (NY)
AY007940	Clermontia kakeana	LS1189	L.Struwe & V.A.Albert 1189 (NY)
